# Supplementary material for: Characterization of the Different Subtypes of Immune Cell Infiltration to Aid Immunotherapy
Source: Front Cell Dev Biol. 2022 Mar 15;9:758479. doi: 10.3389/fcell.2021.758479 (PMC8964969; doi:10.3389/fcell.2021.758479)
Supplement: Supplementary file 1 [file Table1.XLS]

Mixture	B cells naive	B cells memory	Plasma cells	T cells CD8	T cells CD4 naive	T cells CD4 memory resting	T cells CD4 memory activated	T cells follicular helper	T cells regulatory (Tregs)	T cells gamma delta	NK cells resting	NK cells activated	Monocytes	Macrophages M0	Macrophages M1	Macrophages M2	Dendritic cells resting	Dendritic cells activated	Mast cells resting	Mast cells activated	Eosinophils	Neutrophils
TCGA-78-7163-01A	0.183948032	0	0.04656786	0.205139388	0	0.106627369	0	0.118955247	0	0	0	0.03742187	0.015387213	0.002267921	0.029000332	0.095338931	0.036496152	0.047925429	0.072516634	0	0	0.002407623
TCGA-78-8640-01A	0.046478156	0	0.052405628	0.186197301	0	0.03099532	0.012391749	0.080504667	0.008047938	0	0.053590653	0.0031521	0.014913616	0.157675685	0.094016401	0.171010133	0.049628758	0	0.037935842	0	0	0.001056053
TCGA-49-AARQ-01A	0.038409911	0	0.023717304	0.2264372	0	0.003743838	0	0.160701559	0	0	0.029918004	0.030586069	0.021939111	0.073241766	0.205919153	0.129561627	0	0.015419536	0.040404921	0	0	0
TCGA-49-AARR-01A	0.145664641	0	0.017188863	0.165005618	0	0.048907422	0.007353862	0.036607954	0	0	0.02205684	0.006096106	0.007886979	0.047730779	0.032824448	0.261603339	0.002688428	0.012558957	0.176746283	0	0	0.009079479
TCGA-49-AAR0-01A	0.057435949	0.060170105	0.000628373	0.203882733	0	0	0.030151144	0.144353818	0	0	0	0.023550827	0.025989286	0.058261008	0.06881438	0.241735942	0.030008597	0.020983768	0.03016094	0	0	0.00387313
TCGA-78-7149-01A	0.057708399	0	0.181532704	0.131915024	0	0.082123154	0	0.07053007	0.00801486	0.004111478	0.006631759	0.022658932	0.012025309	0.067055453	0.079527205	0.152180399	0	0.024243786	0.068622408	0	0.026339094	0.004779967
TCGA-49-AARO-01A	0.13034849	0	0.069297567	0.108824068	0	0.052609426	0	0.059246723	0.025774025	0	0	0.035984915	0.017981648	0.079321305	0.03764277	0.159131611	0.087906252	0.065880705	0	0.045698831	0	0.024351664
TCGA-38-4626-01A	0.002365412	0	0.006047007	0.050546218	0	0.122336822	0.011142248	0.011832279	0	0	0.017338411	0.002403818	0.053654376	0.168037449	0.014606339	0.299739529	0	0.062158403	0.09526947	0	0	0.08252222
TCGA-78-7153-01A	0.073505643	0	0.060183431	0.230166535	0	0.116563302	0	0.095833275	0.014934019	0	0	0.024976311	0.015984825	0.017637086	0.035325631	0.195482262	0.022566329	0.03695235	0.053366018	0	0.006522983	0
TCGA-75-7025-01A	0.080894335	0.03934418	0.060225488	0.082848287	0	0.122002541	0	0.035443833	0.010034341	0.012258945	0	0.02470961	0.049141067	0	0.008039045	0.151611834	0.080487985	0.113541172	0.120653078	0	0	0.008764259
TCGA-55-6986-01A	0.069363425	0.012768085	0	0.15683364	0	0.113954653	0	0.058045046	0.018238949	0	0.002083256	0	0.017113855	0	0.038526005	0.351083887	0.069956053	0.033254461	0.058778685	0	0	0
TCGA-50-5049-01A	0.041547339	0	0.10325368	0.199192406	0	0.060764487	0.045779844	0.038512199	0	0.056030439	0	0.017439869	0.019488279	0.079389293	0.095942238	0.183605341	0.028905738	0	0.021859828	0	0.003306583	0.004982438
TCGA-75-7027-01A	0.104575409	0	0.049278131	0.041193858	0	0.121022405	0.031449136	0.040222958	0.008494847	0.021144793	0.03292883	0	0	0.183052319	0.069482172	0.201866489	0.000447079	0.037666122	0.057112377	0	0	6.31E-05
TCGA-38-4625-01A	0.030649165	0	0.018085685	0.172005187	0	0.054610257	0.018679959	0.039110107	0	0	0	0.029523704	0.016460886	0.079800436	0.083356917	0.246634599	0	0.086663049	0.070257929	0	0.034562982	0.019599139
TCGA-80-5608-01A	0.027727608	0	0.025726267	0.186629371	0	0.148488835	0	0.071436478	0.002811736	0	0.0449588	0.018277082	0.004430686	0.036808487	0.070231668	0.172875475	0.03952732	0.031001936	0.053289299	0	0	0.065778953
TCGA-55-6983-01A	0.09438123	0.145925445	0	0.155159231	0	0.150146478	0	0.038240679	0.000630609	0.042268432	0	0	0	0.074085889	0.040338388	0.171658193	0.027314874	0.02029563	0.029942594	0	0	0.009612326
TCGA-62-8399-01A	0.10930579	0	0.035740201	0.03704336	0	0.260626761	0.016215676	0.057356798	0	0	0	0.027037929	0.073125347	0	0.007252691	0.119675705	0	0.108419755	0.107049979	0	0.022999006	0.018151002
TCGA-64-5774-01A	0.048659005	0	0.117575474	0.091584943	0	0.181656504	0	0.122745633	0.043742424	0	0	0.021294264	0	0.115519484	0.049087385	0.136629621	0	0.049400219	0.002845535	0	0	0.019259509
TCGA-44-6776-01A	0.043051953	0	0.019228406	0.087141011	0	0.217497553	0	0.070792578	0	0	0.03394281	0.025035063	0.040902097	0	0.045828043	0.138381549	0.064722038	0.053555084	0.159921815	0	0	0
TCGA-80-5611-01A	0.002500582	0.004357476	0.011301861	0.059464963	0	0.105618511	0	0.044680945	0.020314137	0.000195653	0.010759475	0.013245252	0.126265297	0.198943326	0.132582027	0.203535546	0.006770656	0.001931405	0.057532889	0	0	0
TCGA-75-6206-01A	0.035167078	0	0.019742085	0.065957089	0	0.094060319	0.002687217	0.040945096	0	0	0.000941695	0.014172832	0.003207417	0.222991721	0.038891825	0.318706127	0.006304904	0.055881337	0.044899619	0	0.008212479	0.02723116
TCGA-73-4662-01A	0.0617406	0.006963551	0.133314617	0.071742584	0	0.188444732	0.028730489	0.018177577	0	0.036316837	0	0.002332633	0.064989131	0.015430414	0.047256457	0.121780438	0.136024139	0.037657305	0.027023321	0.001837293	0	0.000237883
TCGA-64-1679-01A	0.045492808	0	0.053602423	0.044196651	0	0.086515161	0	0.018424759	0.017266075	0	0	0.00887069	0	0.168644821	0.049462317	0.16666725	0.181562461	0.046313195	0.065543482	0.013361378	0	0.034076528
TCGA-55-6642-01A	0	0	0.153816027	0.138880409	0	0.128948572	0.11870753	0	0	0	0.048124881	0	0	0.147438168	0.063988352	0.140151424	0	0.001542308	0.048249949	0	0	0.010152379
TCGA-75-5146-01A	0.020636263	0.072147985	0.068325934	0.110481357	0	0.210781932	0.007946373	0.063272906	0	0	0	0.000734357	0.007404945	0	0.06298798	0.217016585	0.049589612	0.021108833	0.061762073	0	0.006990718	0.018812147
TCGA-78-8655-01A	0.005265322	0.028194445	0	0.156072902	0	0.017405343	0.004413463	0.048982309	0.020378382	0	0.002070923	0.030768686	0.02882313	0.152117303	0.11533159	0.22674445	0.050754301	0	0.091836425	0	0	0.020841027
TCGA-NJ-A4YG-01A	0.026569587	0	0.013149425	0.08927148	0	0.097655936	0	0.072903355	0.0193121	0	0	0.033721448	0.017452822	0.051671074	0.050174922	0.220495031	0.173880778	0.025323837	0.09154755	0	0.003511599	0.013359058
TCGA-MP-A5C7-01A	0.003161451	0.00902778	0.046181802	0.123724195	0	0.16162492	0	0.08078956	0	0	0.050121441	0.020873091	0.034461849	0	0.067937808	0.216807905	0.063261428	0.048090553	0.04728523	0	0.026650988	0
TCGA-49-AAR2-01A	0.087220397	0	0.252225681	0.167346258	0	0.043959884	0.017493887	0.043888048	0.052468458	0	0	0.014689553	0.004623582	0.035129131	0.064361816	0.165597212	0.00217889	0.00353597	0.023868311	0	0	0.021412923
TCGA-62-A46V-01A	0	0.036973709	0.014091124	0.004856772	0	0.134795726	0	0.031673667	0	0	0	0.034625413	0.050514787	0.027103313	0.003149724	0.221518725	0.179409985	0.115934463	0.145352591	0	0	0
TCGA-NJ-A4YF-01A	0.138502882	0	0.065167694	0.089114348	0	0.068502532	0.006705691	0.067682993	0.047718338	0	0.045049908	0	0	0.227867313	0.047735253	0.138852941	0	0	0	0.045347406	0	0.011752701
TCGA-55-6987-01A	0.026958324	0.032604263	0.021715699	0.267334423	0	0	0.138634371	0.050972898	0	0	0.056239714	0.005990464	0.008953711	0.061490457	0.105957464	0.123905112	0.009257068	0.00950602	0.061473129	0	0	0.019006882
TCGA-55-6980-01A	0.011605708	0	0.011267385	0.124868134	0	0.195392688	0.002453553	0.020681616	0.03114852	0	0	0	0.086112259	0	0.048068943	0.176847914	0.1406855	0.08547642	0.030287611	0.017943354	0.012410259	0.004750135
TCGA-55-1596-01A	0.080035698	0	0.034000703	0.074353978	0	0.023295201	0.029047817	0.13539224	0.033969628	0	0.007732632	0.018083715	0	0.097237881	0.112714369	0.192207681	0	0.09112468	0.063560144	0	0	0.007243634
TCGA-78-7159-01A	0.08642215	0	0.226633297	0.155136901	0	0.080717978	0.006135462	0.015638245	0.01226926	0	0	0.043150515	0	0.074882054	0.059136093	0.105011466	0	0.052752111	0.023676738	0	0	0.058437731
TCGA-97-7547-01A	0.060216984	0.000524013	0.059602046	0.063756848	0	0.165041777	0.019155435	0.041091272	0.020886292	0	0	0	0.048689748	0.042991213	0.073088556	0.249567747	0.043196333	0.022562507	0.089629228	0	0	0
TCGA-97-7552-01A	0.036860224	0.110857064	0.042857968	0.233917612	0	0.097385971	0.010161075	0.032398539	0	0.068039242	0	0.015262022	0	0.058209743	0.118109362	0.114546155	0.007861096	0	0.04698979	0	0	0.006544137
TCGA-49-AAR3-01A	0.046407999	0	0.012683383	0.271898786	0	0	0.118337308	0.040071745	0	0	0	0.04686024	0.000474289	0.117353268	0.117136984	0.168139632	0.001124694	0.012918676	0.033129281	0	0.013463715	0
TCGA-97-7553-01A	0.044158587	0	0.006639378	0.127481073	0	0.103358938	0.014530437	0.033408745	0	0	0.015456078	0.006098567	0.003129191	0.132255281	0.049772782	0.225449265	0.067729739	0.012057193	0.081598855	0	0	0.076875891
TCGA-44-6778-01A	0.003853663	0.064458101	0	0.094009507	0	0.186255269	0.044490453	0.023906558	0	0.04342227	0	0.015393867	0	0.099874464	0.115612334	0.222468227	0.00774532	0	0.00696134	0.026105959	0.022287434	0.023155234
TCGA-50-5942-01A	0.093240782	0	0.147744925	0.052110118	0	0.223275015	0	0.010362105	0	0.000702648	0	0.018359861	0.026933863	0	0.053577127	0.127191637	0.05934348	0.011841897	0.175316543	0	0	0
TCGA-50-5944-01A	0.013260366	0.002380132	0.010243726	0.100957114	0	0.114765824	0.00422056	0.029560372	0	0	0.023101652	0.01009099	0.03391	0.096694005	0.025118315	0.259846994	0.015806398	0.032033774	0.216588615	0	0	0.011421163
TCGA-64-1676-01A	0.029606756	0	0.042710007	0.13203842	0	0.045580345	0.047147604	0.050033592	0	0	0	0.037647839	0.093434914	0.025258808	0.080028715	0.265727996	0.090598894	0.013094064	0.044498728	0	0	0.002593318
TCGA-49-4514-01A	0.084224492	0	0.019852606	0.278095287	0	0.002713089	0.089481377	0.080899355	0	0	0	0.061824463	0.021813928	0.048300456	0.09008201	0.12012071	0	0.035130575	0.059752592	0	0	0.007709061
TCGA-49-6744-01A	0.059510632	0	0.04732688	0.141934413	0	0.178965356	0.027379954	0	0.01942893	0	0	0	0.034686707	0.005969615	0.060744023	0.153908579	0.145263962	0.055482927	0.055653441	0	0	0.013744581
TCGA-49-6743-01A	0.104376249	0	0.031798822	0.097732965	0	0.136837047	0	0.093807601	0	0	0.012606754	0.027556835	0.014212602	0.162357375	0.082142681	0.126425269	0.006276883	0.034935779	0.045453565	0	0	0.023479575
TCGA-50-5946-01A	0.155634641	0	0.071218388	0.16384224	0	0.019939917	0.017783196	0.092987923	0	0	0.016120321	0.003900309	0.015191973	0.033697166	0.110901626	0.199716474	0	0.019634777	0.070638104	0	0	0.008792946
TCGA-64-5781-01A	0.090457643	0	0.082404954	0.318534249	0	0	0.153566294	0.077243563	0	0	0	0.082598027	0.006279214	0.028573762	0.036617049	0.065024678	0	0.016060804	0.025869771	0	0.007878435	0.008891557
TCGA-05-4249-01A	0.018741805	0.039404571	0.002918601	0.051422665	0	0.117638426	0	0.047032284	0.021361111	0	0	0.023953061	0.023588461	0	0.030725025	0.19945282	0.182184854	0.028175489	0.180822126	0	0	0.032578702
TCGA-50-5941-01A	0.039225511	0.010258576	0.038260205	0.187053567	0	0.044259723	0.045838662	0.077613937	0.003479991	0	0	0.026642574	0.005557955	0.058382262	0.144858052	0.180855629	0.037706754	0.000818128	0.072811303	0	0	0.026377171
TCGA-50-5066-01A	0	0.040509033	0.029326386	0.240150361	0	0	0.126001936	0.022342483	0	0.046741127	0	0	0.00332499	0.070549263	0.084963804	0.250955335	0	0	0.03019726	0	0.041692975	0.013245047
TCGA-NJ-A4YQ-01A	0.028482287	0.076117562	0.017003745	0.294565363	0	0	0.026989336	0.081801165	0	0.041805228	0.005061436	0	0	0.164021256	0.111220494	0.134031589	0	0	0.018900538	0	0	0
TCGA-05-4398-01A	0.072065628	0	0.056205623	0.121281443	0	0.073612565	0.075230348	0.029925171	0.007728336	0	0.014948964	0	0.082083899	0.010622485	0.092370083	0.195153486	0.119532309	0.008202504	0.006365325	0.030475582	0	0.004196247
TCGA-44-2656-01A	0.010025851	0.009475868	0.019249473	0.137042988	0	0.03648954	0.09281938	0.011531404	0	0.05859706	0	0.020496423	0	0.006929812	0.092632193	0.200421996	0.059441831	0.057304311	0.09680973	0	0.083084286	0.007647854
TCGA-55-6971-01A	0	0.07209883	0.058127883	0.189423551	0	0.132503163	0.053117831	0.011404646	0.007088389	0	0.012923027	0.01974109	0.013365234	0.07381043	0.081330108	0.142340457	0	0.025127018	0.072752094	0	0	0.034846248
TCGA-05-4389-01A	0.015726429	0	0.002604741	0.262557106	0	0	0.045192373	0.034182556	0.015051096	0	0	0.050396428	0	0.035653937	0.097097979	0.171847197	0.122925832	0.01914976	0.100271423	0	0.024500734	0.00284241
TCGA-44-2659-01A	0.055973353	0	0.105546602	0.168137913	0	0.203179359	0.000280682	0.026634639	0.017996839	0.043508128	0	0.019684798	0	0.002276904	0.077901783	0.155593319	0.012055487	0.017552992	0.084097223	0	0	0.009579979
TCGA-44-2657-01A	0.111308775	0.034311581	0.035521421	0.195529621	0	0.033580762	0.043882482	0.027573993	0	0.066374234	0	0.019601364	0	0.022226695	0.101297583	0.146025063	0.027822716	0	0.132196442	0	0.002705306	4.20E-05
TCGA-75-5147-01A	0.048515937	0	0.023909561	0.095179721	0	0.125900731	0.041030415	0.034068073	0.032309256	0.042774841	0	0	0.047605518	0	0.082869339	0.24446804	0.038274704	0.034005093	0.0344571	0.018361958	0.013540968	0.042728745
TCGA-44-2655-01A	0.091665956	0.018561297	0.008845906	0.089644136	0	0.18558571	0.000191965	0.110724492	0	0.001747878	0	0	0.026277582	0	0.035798765	0.203909588	0.13960013	0.035530348	0.004103286	0.015906105	0.024422491	0.007484366
TCGA-64-5778-01A	0.062608359	0.012349257	0.035466438	0.330990358	0	0	0.073766282	0.054582589	0.012850717	0.064345053	0	0.010365542	0	0.034318642	0.142720447	0.129394469	0.000711178	0.008163732	0.023780024	0	0.00358691	0
TCGA-44-2665-01A	0	0.01495048	0.003628573	0.04842603	0	0.183092208	0.003880304	0	0	0	0.003798219	0	0.085062249	0.100775127	0.014232633	0.263886253	0.113701111	0.082463445	0.068512082	0	0	0.013591287
TCGA-62-8397-01A	0	0.034621562	0.026540326	0.068338005	0	0.105382089	0	0.009529788	0.023863758	0	0	0.018288985	0.079762361	0.051618035	0.006596288	0.203957813	0.137579485	0.011411737	0.222509769	0	0	0
TCGA-97-7546-01A	0.035287275	0.037506347	0.002062059	0.057185234	0	0.306155161	0.008637112	0	0	0	0	0.006441334	0.038836431	0.010574566	0.061629007	0.180302773	0.052938089	0.035175923	0.141003577	0.005604129	0.008574882	0.012086101
TCGA-44-2662-01A	0.016949701	0	0.022646093	0.019063009	0	0.150411076	0.032449672	0.010056908	0	0	0.027623078	0	0.11939394	0.18429449	0.056954886	0.220163832	0	0	0.051299728	0	0.017732017	0.070961572
TCGA-95-7039-01A	0.026596981	0.002843937	0.03708225	0.214810528	0	0.073071872	0.054140929	0.064680221	0	0	0	0.006676553	0	0.074467724	0.110464652	0.178620733	0.030522249	0.029518685	0.096502687	0	0	0
TCGA-62-A471-01A	0.137477236	0	0.037080734	0.168101946	0	0.009950746	0.054315387	0.129071784	0	0	0.051586227	0.06370119	0.015071785	0.079520752	0.041010086	0.054078617	0	0.054256211	0.078805087	0	0	0.025972212
TCGA-55-6985-01A	0.063207612	0	0.080630149	0.155092977	0	0.168175937	0.007856813	0.027627384	0	0.025990871	0.003424003	0.01595228	0.004034097	0.093452897	0.118794611	0.139224465	0.007559271	0.021659868	0.046389687	0.008361958	0	0.012565119
TCGA-62-8395-01A	0.123446579	0	0.02540627	0.12979525	0	0.038612679	0.004042969	0.132875258	0.011304158	0	0	0.024554803	0.034630117	0.09428939	0.042264825	0.158681205	0.06739786	0.017911353	0.088916851	0	0.005870433	0
TCGA-64-1678-01A	0.065927287	0	0.147013989	0.159128878	0	0.06700691	0.04910173	0.121580009	0	0	0.045849811	0.01373035	0.003300895	0	0.01879198	0.201287924	0.030679469	0.019242949	0.005273953	0.022484361	0	0.029599504
TCGA-73-7498-01A	0.016656247	0.006261264	0.091648911	0.067166768	0	0.264299437	0	0.010104229	0.017990784	0	0.016187017	0.004664153	0.064777304	0	0.058402493	0.183693482	0.038688827	0.020663285	0.138795799	0	0	0
TCGA-44-3917-01A	0.056401948	0	0.024554468	0.077522309	0	0.09200309	0.13841676	0.047267637	0	0.051716058	0	0.020866206	0	0.026531543	0.084848273	0.205788716	0.0374348	0	0.044566563	0	0.064833382	0.027248247
TCGA-55-1594-01A	0.063075247	0	0.030311827	0.146060246	0	0.098708305	0.031944514	0.041213572	0	0	0	0.045908046	0	0.132399037	0.101603711	0.209071226	0.005280605	0	0.051858953	0	0	0.042564712
TCGA-MN-A4N4-01A	0.070420182	0	0.034095973	0.088138149	0	0.023143544	0.04775599	0.025835747	0.019003944	0.023711799	0.023073492	0	0	0.375619706	0.032538632	0.131820039	0	0	0.048586144	0.037727222	0	0.018529438
TCGA-44-3398-01A	0.004848555	0.028408267	0.005128635	0.067281727	0	0.110750434	0.026261866	0.001631507	0	0	0.042030342	0	0.017307361	0	0.017979376	0.127462577	0.236376314	0.094642376	0.095409773	0	0.096279962	0.028200927
TCGA-44-2661-01A	0.032307594	0.009936941	0.023249842	0.083254381	0	0.055053991	0	0.042868058	0	0.096161366	0	0.035495169	0.00479112	0	0.068961986	0.187495854	0.107696868	0.014437365	0.176156163	0	0.055447453	0.00668585
TCGA-86-7713-01A	0.100998337	0	0.103456147	0.078063218	0	0.12617568	0.014162321	0.068814901	0.008002261	0	0.02323888	0.007183608	0.036683338	0.02690334	0.073473139	0.191350878	0	0.104336275	0.018852221	0	0.00201779	0.016287666
TCGA-86-8054-01A	0.013092625	0.012517005	0.036899401	0.077723258	0	0.136355797	0.028830033	0.077341786	0	0	0.040848184	0	0	0.059827756	0.041631063	0.242241496	0.040135509	0.005317542	0.145523096	0	0.013137647	0.028577801
TCGA-44-3396-01A	0.015169729	0.00141415	0.043729163	0.103292808	0	0.139667259	0.010936977	0.016756732	0	0.028378891	0.002299386	0	0.003079919	0.097873911	0.109562976	0.220528235	0.022924219	0.030389634	0.001306957	0.028777411	0.003289218	0.120622427
TCGA-05-4390-01A	0.004294768	0.012075575	0.033011377	0.08958603	0	0.200157045	0.012401326	0.016483667	0	0	0.025541189	0	0.007955667	0.227842847	0.048915232	0.216635647	0	0.024790861	0.005876985	0.016333597	0	0.058098186
TCGA-64-1680-01A	0.026153286	0	0.039554273	0.127106095	0	0.101921362	0	0.03620047	0	0.016797968	0	0.028563816	4.09E-06	0.00793356	0.056436456	0.249575697	0.032785843	0.048461157	0.206725264	0	0.015424548	0.006356114
TCGA-50-8457-01A	0.111157547	0	0.177134757	0.152927234	0	0.119245209	0.004406672	0.012863031	0.003998325	0.043176302	0	0	0.031293171	0	0.062230288	0.144380622	0.017704058	0.004839177	0.114643608	0	0	0
TCGA-50-8459-01A	0.047250768	0.012784966	0.056041531	0.074562584	0	0.116534341	0.020879107	0	0.008921106	0	0.022495097	0	0.077861589	0.017631558	0.026955255	0.267367377	0.130591806	0.02559279	0.084870662	0	0	0.009659464
TCGA-99-8028-01A	0.016166154	0.010418327	0.14056507	0.159743926	0	0.025272487	0.077471565	0.046444095	0.022421099	0.01943428	0.028952853	0	0	0.12533643	0.107196874	0.165355035	0.019474155	0.007706846	0.025519696	0	0.002521109	0
TCGA-44-7667-01A	0.045381253	0	0.045261189	0.079132714	0	0.09366334	0.005175484	0.039388341	0	0	0.036423769	0.033487242	0.01420161	0.299721187	0.091729658	0.173599045	0	0.002449774	0	0.02957203	0	0.010813364
TCGA-J2-A4AE-01A	0.17778705	0	0.089302857	0.028159367	0	0.210772114	0.001491256	0.086984507	0	0	0	0.020213966	0	0	0.057634045	0.166488324	0.030223469	0.036532747	0.047758878	0.013168268	0.030559849	0.002923303
TCGA-86-7955-01A	0.088979678	0	0.049557769	0.148243846	0	0.026393902	0	0.139824595	0.002871397	0	0.070128334	0.0103432	0.022090834	0.022166496	0.065210474	0.128460345	0	0.121716248	0.104012881	0	0	0
TCGA-53-A4EZ-01A	0.072737004	0.051804502	0.015307245	0.189918862	0	0	0.032609573	0.118757972	0	0	0.028137124	0	0.024266536	0.021098192	0.084743933	0.187137479	0.120853894	0.004917442	0.030692804	0	0.012420121	0.004597316
TCGA-99-8025-01A	0.071584308	0	0.060390234	0.04154912	0	0.094825499	0	0.058075576	0.025945862	0	0.030309245	0	0	0.238161139	0.075881893	0.246201805	0	0.016348621	0.034036584	0	0	0.006690113
TCGA-55-7910-01A	0.106639688	0	0.152664292	0.031911082	0	0.18618057	0	0.068093304	0.023159605	0	0.031936706	0	0.010056437	0.093200297	0.041673292	0.085844561	0	0.092423255	0.009861808	0.028230549	0.005454109	0.032670446
TCGA-44-3918-01A	0	0	0.022804078	0.078222754	0	0.127706146	0.094707298	0.035578504	0	0.098456548	0	0.026731254	0	0	0.132459898	0.232895351	0.028785157	0.052655649	0.038199229	0	0.014040027	0.016758109
TCGA-44-5643-01A	0.076682011	0	0.021246482	0.175314584	0	0.018564771	0.132700153	0.051926884	0	0.005680443	0.032424468	0	0.007462867	0.04631269	0.099756966	0.155573903	0.086600015	0.027931921	0.061821841	0	0	0
TCGA-86-7953-01A	0.055706619	0	0.01284717	0.089018473	0	0.204798691	0.027770765	0.051158099	0	0	0.026864933	0	0.071656888	0.042011029	0.043865493	0.218621651	0.015891268	0.054804203	0	0.027750953	0.026835437	0.030398329
TCGA-86-8076-01A	0.044603163	0.025651541	0.069313368	0.234216736	0	0.06454524	0.068571566	0.042671946	0.033341756	0	0.001188796	0	0	0.088736043	0.07917439	0.125392326	0.050106057	0.014773763	0.036162939	0	0	0.02155037
TCGA-J2-A4AG-01A	0.12427656	0.027320798	0	0.095931582	0	0.190903618	0.035750237	0.052341115	0	0	0	0.008186647	0.012599903	0	0.044556468	0.20208933	0.07624374	0.066032223	0.013844275	0.018895461	0.018891626	0.012136417
TCGA-55-8207-01A	0.0160186	0	0.009005701	0.048833884	0	0.193110008	0.00506351	0.011723271	0	0.019481225	0.014533607	0	0.059174114	0.064181855	0.029061503	0.253591672	0.11896613	0.027941725	0.108934631	0	0.003778374	0.016600189
TCGA-86-8279-01A	0	0.04699165	0.019153943	0.049530948	0	0.06148553	0	0.053142297	0.02039463	0	0.004684981	0.014710185	0.032274999	0.149060008	0.039246032	0.222298913	0.179127181	0.073761884	0.006399867	0.027736952	0	0
TCGA-86-7701-01A	0.050984948	0.035882922	0.088329347	0.135775708	0	0.245365185	0.068826053	0.042899638	0.006794517	0.018165229	0.012135549	0	0.000987646	0.027859649	0.0593202	0.118950793	0.005882093	0.031780802	0.040269522	0	0	0.009790198
TCGA-86-8278-01A	0.001783703	0.004389717	0.067121048	0.095205016	0	0.19133086	0	0.025040078	0	0	0.00464066	0.029452575	0.006901354	0	0.064768822	0.180691019	0.072667571	0.113164029	0.127762291	0	0	0.015081257
TCGA-86-8669-01A	0.07145718	0	0.035879875	0.12888494	0	0.157728746	0.026867613	0.034594859	0.038490139	0	0.011405771	0	0.054059358	0.042064326	0.056239822	0.194394858	0.075903085	0.045593652	0.021749445	0	0.004686331	0
TCGA-55-5899-01A	0.007799437	0	0.026557048	0.177962415	0	0.091523537	0.004136163	0.052895625	0	0.015939001	0.000671663	0.017486741	0	0.192852064	0.113129773	0.230619298	0.00852822	0	0.058996216	0	0	0.000902799
TCGA-05-4424-01A	0.047041383	0	0.035695138	0.088069044	0	0.179106096	0	0.021641843	0	0	0.009655436	0	0.021491512	0.125838721	0.080239223	0.263938252	0.030188402	0.01338841	0.058519911	0	0.007945986	0.017240642
TCGA-05-4420-01A	0.064814146	0	0.0906509	0.08771182	0	0.174001301	0	0.034843469	0.003968939	0	0.04215736	0	0	0.031912109	0.015472375	0.171568869	0.04142839	0.02735758	0	0.036367533	0	0.177745209
TCGA-62-A472-01A	0.028705094	0.000415818	0.010543655	0.19061075	0	0.062214287	0.001289163	0.074740058	0	0	0	0.044467403	0.013084837	0.006960298	0.093217207	0.182678124	0.110055878	0.014852639	0.157460781	0	0	0.008704008
TCGA-55-8085-01A	0.043944733	0.007261823	0.018741004	0.20428152	0	0.02334196	0.064061472	0.11861245	0	0.005940643	0.000752715	0.005461141	0.000194062	0.050325267	0.123489008	0.221349469	0.010282384	0.071496443	0.003122345	0.002278502	0	0.02506306
TCGA-86-A456-01A	0.003852705	0.026230423	0.016944824	0.050375694	0	0.093423319	0	0.092251234	0	0.009707479	0	0.072834406	0.003102069	0.100629562	0.047534317	0.276938838	0	0.113955513	0.020579071	0.025188195	0.042111149	0.004341202
TCGA-44-7671-01A	0.060945057	0	0.05536898	0	0	0.168808223	0.005702204	0.072653556	0	0.010499822	0.018269591	0	0	0.068704907	0.03532127	0.244844361	0.069111911	0.079383657	0.101429055	0	0	0.008957405
TCGA-55-7995-01A	0.013767809	0.03390608	0	0.217158093	0	0.022129343	0.055125377	0.051385464	0.000254235	0.088954515	0	0.009525864	0.02549695	0.195611446	0.135490548	0.147540144	0	0	0.003654133	0	0	0
TCGA-55-8206-01A	0.020834686	0	0.047136832	0.024751775	0	0.108835114	0	0.005575424	0.006723014	0	0	0.017646307	0.266396793	0	0.003327663	0.131108438	0.13864054	0.022956451	0.19546079	0	0.010606173	0
TCGA-05-5425-01A	0.036700721	0	0.01670779	0.216920598	0	0.023804166	0.038087286	0.043110312	0.003982964	0.001901651	0	0.032098124	0	0.073938132	0.103243061	0.225203862	0.006974	0.050487509	0.053312055	0	0.015557766	0.057970002
TCGA-44-7670-01A	0.031419123	0.027976974	0.01219699	0.1297516	0	0.055580286	0.076486501	0.106732631	0	0	0	0.053046731	0.017357239	0.182815791	0.0841824	0.129787886	0.032274018	0.004807395	0.024455399	0	0.031129036	0
TCGA-55-7281-01A	0.014870641	0.013252039	0.006720256	0.106753143	0	0.071339319	0	0.055143547	0.013797047	0	0	0.047266205	0.083537051	0.015268338	0.085277148	0.181100943	0.169453229	0.043861909	0.045759707	0	0.043238407	0.003361071
TCGA-64-5815-01A	0.058202147	0	0.070795906	0.039367369	0	0.107474665	0	0.017369983	0.034736027	0	0	0.012964488	0.025647585	0.220238746	0.016961435	0.205884382	0.058221644	0.079718817	0.036555635	0.004852305	0.002229308	0.008779558
TCGA-64-5779-01A	0.019515014	0.071788286	0.150818943	0.135301095	0	0.237907982	0.092984328	0.008955181	0.000928099	0.054288287	0	0	0	0.051056532	0.083763822	0.073928751	0	0.003222529	0.015541151	0	0	0
TCGA-44-5644-01A	0.128074194	0	0.065802804	0.100609331	0	0.089168233	0.01841148	0.079248571	0.030088852	0.000742739	0	0.014528016	0	0.065831683	0.02983921	0.191108255	0	0.021207687	0	0.063993418	0	0.101345528
TCGA-86-8673-01A	0.015784285	0.010094129	0.042923158	0.205713813	0	0.01268669	0.010830375	0.068376849	0.031086223	0	0.048937091	0.041933396	0	0.20477966	0.05577945	0.204302468	0	0.01267341	0	0.010250413	0	0.023848591
TCGA-44-5645-01A	0.062442546	0.055922402	0	0.061564407	0	0.234196736	0.018071339	0.015970576	0.031650758	0	0.003511495	0	0.03790035	0.019757042	0.039464583	0.176869246	0.082619246	0.058871013	0.097836528	0	0	0.003351733
TCGA-44-6147-01A	0.095986637	0.048271722	0.124298846	0.077873889	0	0.129544276	0.009742658	0.001833673	0.006369719	0.006774179	0	0	0	0.11182704	0.08024006	0.157809257	0	0.013824416	0.132031198	0	0	0.00357243
TCGA-91-6847-01A	0	0.06104172	0.038194412	0.086020422	0	0.092186232	0	0.038191075	0.014418438	0	0.137493768	0.004232613	0.008645898	0.068498605	0.143481309	0.11621327	0.081727214	0.008715878	0.063208253	0	0.037730892	0
TCGA-86-8671-01A	0.032618215	0.050491076	0	0.159542507	0	0.112025886	0.031261869	0.054859763	0.019649126	0.042771065	0	0	0	0.102676206	0.150493847	0.158669381	0.028520739	0	0.053250174	0	0	0.003170146
TCGA-95-8039-01A	0.02344001	0.015161381	0.001304243	0.041922453	0	0.171395673	0.01743206	0.027577026	0.013629942	0	0	0.031367447	0.025071902	0	0.041392591	0.180706581	0.194901929	0.073427117	0.118960652	0	0.003382135	0.018926859
TCGA-50-8460-01A	0.018086008	0.031968869	0.036365311	0.090417727	0	0.095118243	0	0.042586183	0.036440632	0.022377051	0	0.042213126	0.089807071	0	0.010205539	0.091527696	0.093231977	0.096857704	0.202796864	0	0	0
TCGA-MN-A4N1-01A	0.026992562	0.003577929	0.038275983	0.017246806	0	0.033697251	0	0.082281114	0.040851235	0.010223644	0.036274788	0	0.07716712	0.258829846	0.014468045	0.184300445	0.050901666	0.10125321	0	0.012909564	0.010748793	0
TCGA-55-7570-01A	0.100775716	0	0.190831783	0.225300255	0	0.016457337	0	0.076844438	0	0	0	0.037730683	0.010294941	0.102511824	0.065836248	0.124611127	0	0	0.048805648	0	0	0
TCGA-83-5908-01A	0.050882416	0	0.009056228	0.296925922	0	0.027238785	0.128196461	0.067441794	0	0.009999237	0.01934156	0.028816878	0.005394089	0	0.143535244	0.122059493	0.04498688	0.014158535	0.024555452	0	0.007411027	0
TCGA-69-8453-01A	0.016337549	0.023369542	0	0.119317412	0	0.07787857	0	0.057041739	0.001511205	0.002498878	0	0.0117946	0.018554706	0.210407873	0.079925597	0.217381756	0.07363463	0.005562215	0.064254349	0	0	0.02052938
TCGA-86-8674-01A	0.094928019	0	0.046236943	0.101526333	0	0.063108927	0	0.201962077	0	0	0.019959207	0.013911697	0	0.207703467	0.020213671	0.098383421	0	0.113689891	0.007891963	0.003305933	0	0.007178453
TCGA-86-A4P8-01A	0.017452206	0.008109332	0.002743371	0.127205638	0	0.227479607	0.004589463	0.008313061	0	0	0.044163353	0.029843387	0.029067472	0.098760058	0.042591953	0.236429643	0.008915656	0.02389941	0.077377446	0	0.013058944	0
TCGA-73-4666-01A	0.017910252	0	0.014576006	0.267780889	0	0	0.154009784	0.019650125	0	0	0.048645399	0	0.011828088	0.038098248	0.112322599	0.212305836	0.025967044	0.018817778	0.052886651	0	0	0.0052013
TCGA-05-4427-01A	0.058539406	0	0.04463175	0.130056475	0	0.060827867	0.022094489	0.047249612	0	0	0.008357786	0.002498003	0.048565524	0.035400573	0.075123358	0.234113686	0.074682303	0.068761835	0.044393249	0	0.035431458	0.009272625
TCGA-78-7539-01A	0.01730786	0	0.015924492	0.198641102	0	0.117825824	0.040912394	0.050273723	0.005604144	0.029228145	0	0.026204982	0.012899043	0.029589809	0.110667515	0.139577694	0.097470728	0.030986442	0.066880965	0	0.004295548	0.00570959
TCGA-55-8513-01A	0.019597688	0.09564069	0	0.044767593	0	0.051215947	0	0.040921463	0.000761019	0	0.02583272	0	0.011380493	0.134180202	0.023865896	0.292489222	0.127732114	0.041240282	0.066111847	0	0.00528756	0.018975262
TCGA-05-4426-01A	0.061309247	0	0.019761029	0.077997516	0	0.134726468	0	0.022332853	0.054428703	0	0.029801519	0	0.058211805	0.138497857	0.039712444	0.243966639	0.011157616	0.006517228	0.030870517	0.017715165	0.005547275	0.047446118
TCGA-97-7554-01A	0.034051764	0	0.095260238	0.057228039	0	0.142746651	0.004258648	0.029377447	0	0	0	0.01712826	0.002163611	0.128856686	0.083574632	0.255825754	0.026386939	0.037186759	0.071218015	0	0	0.014736557
TCGA-55-7815-01A	0.012284797	0.029558545	0	0.033437496	0	0.274174245	0.063245134	0	0	0.078606629	0	0	0.012103182	0	0.059034555	0.201271245	0.113365617	0.032041819	0.04630976	0	0.008558821	0.036008152
TCGA-05-4430-01A	0.037343662	0	0.01262596	0.091971697	0	0.081434878	0	0.036190331	0.010682744	0.005562427	0	0.021106319	0.018735985	0.072008367	0.060744865	0.218559932	0.123617966	0.058618434	0.098539899	0	0.01107628	0.041180255
TCGA-05-4432-01A	0.013080583	0	0.09067092	0.110712748	0	0.154480386	0.018905237	0.075973806	0	0	0	0.050590386	0	0.132909183	0.083435651	0.176699395	0.008256877	0.005771365	0.030806403	0	0	0.04770706
TCGA-99-7458-01A	0.02837276	0	0.007225607	0.111585677	0	0.247472156	0.017793121	0.050963888	0.00243889	0.041876168	0	0.003460708	0	0.023728789	0.084136361	0.160902767	0.118705976	0.031525201	0.063851438	0	0	0.005960492
TCGA-MP-A4TH-01A	0.077832173	0.143223461	0.099665092	0.146121359	0	0.083376516	0.010115726	0.070733305	0	0.017922336	0	0.006161688	0	0.02221924	0.053352264	0.147153016	0.051695883	0.023236514	0.047191427	0	0	0
TCGA-86-8073-01A	0	0.024823307	0.017839359	0.104121077	0	0.110928572	0	0.050819001	0	0	0	0.007332682	0.09639455	0.043690667	0.06218259	0.346487113	0.004409391	0.033208389	0.074068633	0	0.020074051	0.003620617
TCGA-J2-8192-01A	0	0.030724378	0.00445954	0.014445683	0	0.213599384	0.008287428	0.027777032	0	0	0.0329099	0	0.029642222	0.082692402	0.041803122	0.235468067	0.069723716	0.064182879	0.075718993	0	0.02169676	0.046868493
TCGA-05-4433-01A	0.013713292	0.027038124	0	0.10503297	0	0.083034436	0	0.049517644	0.008435658	0	0.000506173	0.030125255	0.006150038	0.224204048	0.0960528	0.192364802	0.048460658	0.008948431	0.089403416	0	0	0.017012256
TCGA-44-6146-01A	0.003495347	0.001143592	0.027224936	0.049157717	0	0.349836738	0	0.08309053	0	0	0.05224459	0	0.050498252	0	0	0.133355023	0	0.105436171	0	0.053312323	0.038232321	0.05297246
TCGA-J2-8194-01A	0.050695501	0	0.029620691	0.030626227	0	0.163931256	0.031410092	0.033648194	0	0	0.029594978	0	0.06633747	0	0.067808823	0.24353759	0.067478803	0.012124321	0.044926966	0	0.025215561	0.103043526
TCGA-44-7672-01A	0.05041361	0.016006569	0.026351894	0.116470353	0	0.116940535	0.068529779	0.018339598	0.007589204	0	0.015312617	0.017486409	0.034592426	0.039936618	0.09217165	0.161791386	0.093172023	0.044819843	0.072087861	0	0	0.007987628
TCGA-93-A4JN-01A	0.140654249	0	0.061594784	0.042027043	0	0.123426035	0.044155755	0.025055157	0	0	0.012859248	0	0.020583647	0.06731376	0.045360492	0.181478257	0.007067708	0.030322829	0.189755159	0	0	0.008345877
TCGA-55-7724-01A	0.008655651	0.0675878	0.003126285	0.065327679	0	0.169441522	0.013674105	0.000476759	0	0.047599888	0	0.006001968	0	0.01610701	0.071925235	0.254424138	0.041161335	0.084861325	0.06916541	0	0.002597595	0.077866294
TCGA-44-6775-01A	0.047702563	0	0.045521869	0.046177746	0	0.073784056	0.02927065	0.011956367	0.019019936	0	0	0	0.039315809	0.049127914	0.042140885	0.258952962	0.157820951	0.051395807	0.073823286	0	0.021223841	0.032765359
TCGA-55-7728-01A	0.01496065	0.063235908	0	0.103297173	0	0.080486147	0	0.039096848	0.021514954	0	0	0.016568548	0.021266954	0.327947122	0.024460561	0.225118941	0.025324614	0.013190282	0.023531297	0	0	0
TCGA-44-6148-01A	0.032488336	0.015880863	0.062607348	0.085610108	0	0.06786321	0	0.031558833	0	0	0	0.017809781	0.048886538	0.014939375	0.010921311	0.262666553	0.01249454	0.01499095	0.301993908	0	0	0.019288345
TCGA-86-8280-01A	0.023512019	0.021487077	0.013188816	0.08451181	0	0.234413031	0.00675624	0.061221698	0	0	0.007921665	0	0.020260948	0.050396249	0.125851706	0.156529847	0.09658611	0.010281981	0.084128523	0	0	0.00295228
TCGA-44-7659-01A	0.034433682	0.081227622	0.044173746	0.109049451	0	0.099629091	0	0.034320041	0.008388845	0	0	0.007516506	0.010898026	0.067411939	0.063731932	0.165468978	0.101181363	0.037959015	0.127444941	0	0	0.007164822
TCGA-69-7763-01A	0.053431386	0	0.118643613	0.078582475	0	0.197709581	0	0.022819029	0	0	0.002972685	0.010805298	0.006351898	0.070457969	0.018439939	0.279108832	0	0.075241002	0.052136286	0	0	0.013300008
TCGA-55-A48X-01A	0.085513295	0.168409039	0	0.116940646	0	0.130063552	0.014949002	0.001838613	0.018106354	0.021227347	0.00840524	0	0.011898631	0.03062562	0.090466744	0.162123319	0.029681166	0	0.109751432	0	0	0
TCGA-93-7347-01A	0.037751657	0.012716444	0.010933811	0.219478089	0	0.027795486	0.006498521	0.034297284	0.028124063	0.074043743	0	0	0	0.137480558	0.082258936	0.193986722	0.047727151	0.023898136	0.061049288	0	0	0.001960112
TCGA-49-6767-01A	0	0.002058516	0.006748321	0.297367633	0	0.003972104	0.127467184	0.017158641	0	0	0.01761746	0.036007738	0.008295697	0.229547512	0.114079734	0.127461599	0.005174814	0.005184498	0	0.001858548	0	0
TCGA-55-8208-01A	0.029200575	0.044716652	0.061622698	0.143563831	0	0.00755774	0.06716501	0.030729054	0.014413889	0.01686756	0.003912666	0.001439188	0	0.142106644	0.127222225	0.221468447	0.021208068	0	0.026508157	0	0	0.040297595
TCGA-55-7576-01A	0.04077494	0	0.010376564	0.116297608	0	0.130688455	0.0211737	0.024264573	0.009864849	0.024623629	0	0	0.024786922	0.089754507	0.073790464	0.222491684	0.096371963	0.037506182	0.068999391	0	0	0.008234567
TCGA-05-5428-01A	0	0.003510209	0.012735321	0.107053637	0	0.085362123	0.004426006	0.014757787	0	0	0.022021863	0	0.008734598	0	0.043773122	0.341641046	0.107230438	0.001043966	0.151331316	0.008299935	0.041218281	0.046860352
TCGA-05-4425-01A	0.008927982	0	0.009226542	0.060861786	0	0.16008657	0	0.032167059	0	0.028264107	0	0.011446835	0.003800612	0.19213088	0.11014684	0.233260493	0.113190294	0	0.010579806	0.02331827	0	0.002591925
TCGA-L9-A743-01A	0.053422194	0.030488618	0.025347154	0.110848801	0	0.092063099	0.085710759	0.062556302	0	0	0.030950727	0	0.020981424	0.026012156	0.062919738	0.166482712	0.069191843	0.081246775	0.068061391	0.005250088	0	0.008466218
TCGA-44-6774-01A	0.057637163	0	0.037739342	0.073470704	0	0.172992712	0.004155532	0.041142592	0	0	0.017528384	0.003345754	0.052244538	0.088966384	0.047010668	0.279015782	0.012691972	0.028135515	0.024547358	0	0.011506309	0.047869289
TCGA-99-AA5R-01A	0.046663656	0.081333676	0.060171876	0.209129039	0	0.094968755	0.018530414	0.055738992	0	0	0	0.02350168	0.00340377	0.084297946	0.064046496	0.157092316	0.030343923	0	0.050775769	0.020001693	0	0
TCGA-97-8547-01A	0.000693364	0.015405805	0.006385915	0.037091277	0	0.100239244	0	0.030269821	0.016908635	0	0.016298875	0.002848855	0.050535018	0.278839075	0.003953224	0.193901438	0.066153805	0.13296252	0.04751313	0	0	0
TCGA-86-8358-01A	0.044131698	0	0.080346735	0.167902481	0	0.050079581	0.048060843	0.083601448	0	0	0.040581533	0.001873187	0.001141824	0.128445074	0.111530752	0.231254912	0.004082393	0	0.002697767	0.000677489	0.003592283	0
TCGA-97-A4M0-01A	0.010102972	0.025969096	0.008675589	0.151736626	0	0.170444154	0	0.047171271	0.006142907	0	0	0.046609016	0.055072688	0	0.070079501	0.117707852	0.152974805	0.028496424	0.105616631	0	0	0.003200469
TCGA-55-7726-01A	0.042206137	0	0.024787599	0.030428503	0	0.132929495	0.033167586	0.028361176	0	0.007463913	0	0.012426731	0.003661599	0.019473284	0.062749912	0.182284371	0.267550213	0.037128485	0.043537639	0.023973325	0.021502063	0.026367968
TCGA-55-A48Z-01A	0.016391085	0	0.058646692	0.113940503	0	0.093069206	0.00995181	0.043473025	0.034580781	0	0.025196057	0	0	0.169470268	0.134647016	0.229188287	0.031628905	0	0.008534064	0.030697801	0	0.000584499
TCGA-95-A4VK-01A	0.124382058	0.082776963	0	0.194234426	0	0.118272943	0	0.130712246	0	0	0.010950785	0.003486844	0.017317137	0.107647708	0.124233815	0.070954455	0	0	0.01489896	0	0.00013166	0
TCGA-97-A4M5-01A	0.006617898	0.033107257	0.008272948	0.067296856	0	0.101012141	0	0.029121916	0	0	0.015129667	0.040186055	0.00767147	0.166474588	0.044417575	0.249161285	0.005052032	0.029718557	0.185634582	0	0	0.011125172
TCGA-55-A48Y-01A	0.085267878	0	0.034091613	0.033938272	0	0.173561874	0.034456845	0.102724368	0.020093558	0.017158118	0	0.009523265	0	0.193074089	0.07782012	0.117066035	0.00949847	0.030708324	0.010899236	0.005890159	0	0.044227777
TCGA-97-A4M7-01A	0.053887113	0.020307975	0.002669595	0.052960321	0	0.120359224	0	0.076247079	0.018701065	0	0	0.048828275	0.062857693	0	0.074743769	0.183695334	0.076835858	0.027056435	0.176296896	0	0	0.004553369
TCGA-55-A491-01A	0.108504879	0	0.089180481	0.066761167	0	0.101081434	0.023623522	0.031556761	0.025571506	0	0	0.042445366	0.016408541	0.12383913	0.1252007	0.146243403	0.040046792	0	0.051732009	0	0	0.007804309
TCGA-97-8552-01A	0.033974743	0.058739747	0	0.079372245	0	0.14200129	0	0.016657954	0	0	0.010721489	0.005763607	0.059073364	0.024020961	0.029694541	0.232220509	0.14700726	0.021095384	0.132943443	0	0	0.006713464
TCGA-97-A4M2-01A	0.008397694	0.018343069	0.09171093	0.142157488	0	0.02832155	0	0.041185108	0	0	0.031696274	0.013213105	0.023948682	0.164155444	0.039495096	0.189846569	0.034248019	0.01053176	0.150636738	0	0	0.012112473
TCGA-NJ-A7XG-01A	0.004145307	0.009379775	0.034891424	0.037414893	0	0.22618017	0	0.033541631	0.030837741	0	0	0.049002594	0.016832345	0	0.028794263	0.146823363	0.045519471	0.069296139	0.259800055	0	0	0.00754083
TCGA-55-8508-01A	0.149545403	0	0.241551052	0.060204554	0	0.063737036	0.030464343	0.008776093	0.022987366	0	0.059502817	0	0	0.162612028	0.026770913	0.095588928	0	0	0	0.039860789	0	0.038398679
TCGA-97-A4LX-01A	0.080067928	0	0.014081362	0.152363041	0	0.071797243	0.007976331	0.073536482	0.01777512	0	0	0.029363478	0.024066525	0.013665593	0.146098431	0.197855682	0.069570897	0.021407073	0.077388543	0	0	0.00298627
TCGA-05-4405-01A	0.037505739	0	0.149518356	0.078656009	0	0.114162229	0	0.021501373	6.05E-05	0	0.026708444	0	0.021692689	0.135009826	0.028464567	0.239810698	0.013826692	0.011427362	0.121178195	0	0	0.000477333
TCGA-67-3771-01A	0.014666422	0	0.113943166	0.183704113	0	0.046258404	0.044534614	0.000940699	0.000528918	0	0.02619999	0	0.031026353	0.095230699	0.158391468	0.23309581	0	0	0.033584143	0	0.007710992	0.01018421
TCGA-67-3770-01A	0.020287304	0	0.017900967	0.085825469	0	0.101572688	0.031477764	0.023367488	0	0.051911376	0.007062924	0	0.001069624	0.066415939	0.04883418	0.2641394	0.043831246	0.081565355	0.102596561	0	0.027563598	0.024578115
TCGA-55-7283-01A	0.016052711	0.007957639	0.006473532	0.13748691	0	0.120409044	0.003021051	0.045651988	0	0.033495837	0	0.026395668	0.000878599	0	0.05964064	0.221289495	0.090311352	0.043469886	0.171765838	0	0	0.015699813
TCGA-55-A4DG-01A	0.131104023	0.002149549	0.152403176	0.109218902	0	0.163613293	0.00838712	0.04300482	0	0.014058826	0	0.004502382	0	0	0.087854139	0.162406895	0.000239276	0.019221188	0.101836413	0	0	0
TCGA-05-4382-01A	0.027696758	0	0.031856125	0.076546209	0	0.12683407	0.011645585	0.026929914	0.013818758	0	0.030073602	0	0	0.180369559	0.080871756	0.322767061	0	0	0	0.026921362	0	0.043669242
TCGA-86-7954-01A	0.041474557	0	0.007495346	0.064024404	0	0.154262322	0.006148016	0.059118347	0.001176746	0	0	0.031079918	0.019687567	0	0.19458454	0.243726587	0.001755653	0.087277418	0.079389039	0	0	0.008799541
TCGA-95-A4VP-01A	0.181059713	0	0.005561572	0.247329703	0	0.048531136	0.095926668	0.082248438	0	0	0.002985843	0	0.011829051	0.024646175	0.044556514	0.175161132	0	0.039373913	0.031163844	0	0	0.009626297
TCGA-NJ-A55R-01A	0.015767585	0.180409473	0.074601824	0.049974912	0	0.067285702	0	0.047288995	0.022193893	0	0.002169183	0	0	0.23848881	0.029452946	0.152769494	0	0.000644231	0.118952954	0	0	0
TCGA-91-A4BD-01A	0.004054799	0.017167798	0.008116925	0.05078992	0	0.096100742	0	0.037544855	0.005762711	2.94E-05	0	0.032814577	0.160921429	0.062918391	0.02533528	0.233772899	0.043486172	0.029200218	0.191983852	0	0	0
TCGA-55-7994-01A	0.031982775	0.008925367	0.001744212	0.244613132	0	0	0.10884422	0.044539328	0	0.056720179	0	0.006716819	0	0.065372016	0.118864263	0.207563149	0.035254693	0.036504491	0.023524071	0	0	0.008831284
TCGA-97-A4M1-01A	0.013625644	0.015373649	0.006886703	0.128804704	0	0.057598519	0	0.015453843	0	0	0	0.045456315	0.062896296	0.021868998	0.019724681	0.269526538	0.040463337	0.020301925	0.272513263	0	0	0.009505586
TCGA-55-8091-01A	0.021052042	0	0.040990912	0.050591557	0	0.17742345	0	0	0.007687028	0	0.014967004	0.036974794	0.013237585	0	0.092386064	0.250172904	0.099641107	0.080464179	0.079865274	0	0	0.034546101
TCGA-55-8205-01A	0.029350804	0	0.009384714	0.221327009	0	0.005860662	0.138933467	0.009575074	0	0	0	0.003586822	0.042679305	0.069667907	0.120354948	0.26559654	0.032737499	0.001560219	0.029677447	0	0.016006489	0.003701094
TCGA-55-A492-01A	0.036383011	0	0.171812888	0.17829808	0	0.045932907	0	0.120137215	0	0	0.022764774	0	0.024688598	0	0.060825411	0.201221339	0.014403518	0.044916724	0.064986765	0	0	0.013628771
TCGA-44-6145-01A	0.016241234	0.024951038	0.089952813	0.26299906	0	0.06596233	0.049924025	0.015013789	0	0.0126812	0	0.023640491	0	0.037110688	0.116919165	0.147585111	0.004787378	0.037218093	0.042771394	0	0	0.052242191
TCGA-44-7660-01A	0.039214584	0	0.02361719	0.156261919	0	0.052048731	0.000892239	0.104519295	0.017234861	0	0.022053328	0.008386223	0	0.107188001	0.105926371	0.269189385	0.020503989	0.060125482	0.005221255	0	0	0.007617148
TCGA-69-A59K-01A	0.019774577	0	0.14851822	0.100367352	0	0.072573847	0.06052822	0.054518821	0	0	0.002195069	0.004623678	0.004279973	0.038785993	0.061507114	0.216838386	0.096498137	0.058647222	0.040969887	0	0.009512348	0.009861155
TCGA-L4-A4E5-01A	0	0.019617089	0.063624211	0.173516088	0	0.06799041	0	0.126908404	0.013338533	0	0.000939667	0.023565127	0	0.151446984	0.078216849	0.164587716	0.068030553	0	0.044842465	0.003375904	0	0
TCGA-05-4403-01A	0.040461833	0	0.030790024	0.067525146	0	0.113948048	0	0.03984821	0.002543732	0.00326561	0.009321526	0	0.031395273	0.18385519	0.07260961	0.247944632	0.052208621	0.014102922	0.07249791	0	0	0.017681713
TCGA-93-A4JP-01A	0.011369458	0	0.005234079	0.053716349	0	0.061857104	0	0.029914397	0	0	0.020398912	0	0.025721681	0.122916085	0.087242445	0.270661191	0	0.095003522	0.196044156	0	0.007624686	0.012295936
TCGA-67-3772-01A	0.040952592	0.001513219	0.041343964	0.088849783	0	0.124689116	0	0.02678502	0	0.038970062	0	0.011826963	0.045232002	0	0.034416282	0.164749139	0.169562827	0.07612177	0.129454032	0	0	0.005533229
TCGA-95-7567-01A	0.037805353	0	0.082178439	0.188378883	0	0.052768727	0.047679429	0.040887628	0.047324079	0	0.00514013	0.001370661	0	0.064830731	0.13239043	0.214694259	0.031103251	0.024929553	0.028518446	0	0	0
TCGA-97-8171-01A	0	0.083002567	0.043911955	0.061262445	0	0.022872833	0	0.08428212	0	0	0.019189347	0	0	0.136624433	0.017403019	0.356522225	0.058914367	0.070458965	0.031171614	0.001741485	0	0.012642624
TCGA-97-A4M6-01A	0.024945547	0.059732115	0	0.052874836	0	0.161774248	0.002965557	0.044387971	0.033770715	0.036535933	0	0	0.006633091	0.062000947	0.141663187	0.158568088	0.066608543	0.03546135	0.094599319	0	0	0.017478554
TCGA-55-7903-01A	0.053196149	0	0.017296763	0.19133894	0	0.014449538	0.036734403	0.068519456	0	0	0.046919519	0.026001678	0.025597647	0.046718513	0.154161275	0.169229449	0.06038761	0.041392647	0.042199016	0.003351101	0	0.002506295
TCGA-L9-A7SV-01A	0.007293169	0.035476381	0.04079662	0.169294246	0	0.114132031	0.009619581	0.104276658	0	0.037088142	0	0.042933464	0	0.028238569	0.083992578	0.216322023	0.010537051	0.023195189	0.027175118	0	0.049629181	0
TCGA-97-7937-01A	0.02711726	0	0.060710407	0.071869935	0	0.03354209	0	0.026247075	0.086295462	0.048189123	0	0.004078015	0	0.167188956	0.045712532	0.21072918	0	0.024305292	0.147610268	0.026450552	0	0.019953854
TCGA-95-A4VN-01A	0.020492258	0.004089368	0.004962847	0.186795211	0	0.080580331	0.083673793	0.030209554	0	0	0.044812882	0	0.007194652	0.047825558	0.099617077	0.239515162	0.053991388	0.03281234	0.04582383	0	0.002980216	0.014623533
TCGA-55-8511-01A	0.108738095	0	0.077713097	0.195917997	0	0.111866563	0.027375249	0.047525647	0	0	0.016080724	0	0.010944043	0.075357879	0.109910497	0.171706879	0.028530795	0	0.01451254	0	0	0.003819995
TCGA-97-8175-01A	0.021531244	0	0	0.06624947	0	0.074675569	0.00078956	0.065260223	0.027965527	0	0.018233447	0	0.035032857	0.014073285	0.028537347	0.253121294	0.208567476	0.067551089	0	0.033300748	0.022703129	0.062407735
TCGA-55-8203-01A	0.072350879	0.015566554	0.226303745	0.14232603	0	0.082889142	0.031832745	0.048594691	0.017735026	0	0.004193154	0.008251767	0.003157484	0.064901101	0.085109168	0.103722465	0.035252281	0.010046	0.032573732	0	0	0.015194037
TCGA-55-A57B-01A	0.003864315	0.038878472	0	0.043050593	0	0.175599665	0	0.016701731	0.01188575	0	0.017798875	0.015829695	0.025138481	0	0.025607832	0.237892452	0.181813238	0.075470665	0.095214567	0	0.014370002	0.020883666
TCGA-97-8172-01A	0.014394709	0.189923592	0	0.117425847	0	0.106057067	0.0074074	0	0.008261843	0.050703013	0	0	0	0.031311106	0.040450191	0.176422939	0.024466104	0.00189579	0.227304324	0	0	0.003976076
TCGA-55-8094-01A	0.057923589	0	0.042882283	0.116696334	0	0	0.017752709	0.170626406	0	0	0.03372265	0	0.001605644	0.103047539	0.0019084	0.200047871	0	0.22295678	0.021560445	0	0	0.009269351
TCGA-97-A4M3-01A	0.101058435	0	0.066765	0.099205047	0	0.152083204	0	0.086142084	0	0	0	0.02090083	0.05685302	0.018470345	0.029700971	0.209150406	0.027328124	0.033909498	0.014463534	0.045013497	0.038956003	0
TCGA-55-8510-01A	0.039805319	0	0.043889137	0.175598855	0	0	0.035534785	0.040334667	0.017099589	0	0	0.017192289	0.012361467	0.107778193	0.089050844	0.230614409	0.065509237	0	0.113617097	0	0	0.011614112
TCGA-55-7911-01A	0.031065439	0.029986908	0.009774364	0.166836419	0	0.01998479	0.130697943	0.097913188	0	0.00190398	0	0.032173961	0.010804994	0	0.064181177	0.20596228	0	0.152536569	0.035598551	0	0	0.010579436
TCGA-55-8614-01A	0.013792691	0.015748178	0.035972707	0.102384445	0	0.139954313	0	0.098495925	0	0	0	0.05694865	0.029769518	0.123594588	0.088738736	0.110311004	0.020791134	0.027136085	0.134720762	0	0.000607435	0.001033829
TCGA-55-8301-01A	0.004504382	0.029432772	0.083496929	0.148285342	0	0.056608766	0.024465067	0.019817869	0.019413909	0.024749362	0	0.030679116	0	0.130450102	0.214796212	0.141453213	0.009209076	0.011482873	0.051155011	0	0	0
TCGA-93-7348-01A	0.155741788	0	0.068777415	0.074373711	0	0.159486643	0.015126135	0.06384574	0.022051667	0	0	0	0	0.137184032	0.055453195	0.120476207	0.024643942	0.026032065	0.026687464	0.037332506	0	0.012787492
TCGA-93-A4JQ-01A	0.063187316	0.162693854	0	0.043871819	0	0.239560725	0.005520771	0.052193188	0	0.018757448	0.058323386	0	0	0.09716216	0.138188102	0.093265038	0	0.005073964	0	0.016225243	0	0.005976986
TCGA-49-6745-01A	0.006859538	0.00179041	0.004302722	0.158976563	0	0.126575662	0.048153539	0.043420691	0	0	0	0.021904509	0.047906429	0.045014093	0.090473952	0.192406599	0.045319525	0.05855881	0.093452654	0	0.002002286	0.012882016
TCGA-55-8514-01A	0.016052871	0.040878182	0.057168399	0.056823573	0	0.045969505	0	0.076502191	0.014108096	0	0.023150865	0.006514834	0.047176758	0.07841452	0.084454924	0.312046801	0.01882303	0.033672695	0.065772393	0	0.011263232	0.011207131
TCGA-55-8204-01A	0.002932932	0	0.173151268	0.081611682	0	0.069573123	0.031155098	0.026140102	0	0	0.029558576	0.001079993	0.003692171	0.022909996	0.139484054	0.14774674	0.043445165	0.021076459	0.127583615	0	0.007984776	0.07087425
TCGA-55-8621-01A	0.018031231	0	0.088595415	0.101511768	0	0.083562853	0	0.009690716	0	0	0.044223272	0.007953795	0.020266962	0.141114027	0.080853151	0.222870669	0.033585267	0.006108746	0.129250536	0	0	0.012381592
TCGA-S2-AA1A-01A	0.152147717	0	0.047606151	0.095763226	0	0.21907993	0	0.043264247	0.008872416	0.021233569	0	0.019952316	0	0.05269597	0.073424793	0.103600086	0.061947562	0.002016313	0.098395705	0	0	0
TCGA-91-8496-01A	0	0	0.003674379	0.097871088	0	0.104698678	0	0	0.009827117	0	0.021654484	0.011054876	0.072004843	0.072367649	0.029147824	0.225178139	0.100969991	0.008659622	0.165280871	0	0.042140934	0.035469504
TCGA-97-8177-01A	0.020489684	0.043894069	0.004191143	0.085690314	0	0.095558763	0	0.056060534	0	0.019225495	0	0.006031886	0.037431699	0.008606863	0.020810064	0.187603762	0.189127632	0.056117126	0.121050063	0.03899211	0	0.009118794
TCGA-91-7771-01A	0.087002888	0	0.047267273	0.102099447	0	0.243382707	0	0.032697114	0	0	0	0.040370644	0.014047992	0.023147997	0.094993297	0.223304307	0.025311022	0.012131795	0.04511766	0	0	0.009125856
TCGA-55-7573-01A	0.125054029	0.01064333	0.065971337	0.074758457	0	0.188271268	0.007462876	0.041829246	0.003423495	0	0	0.007022637	0.013825572	0	0.063535522	0.143342723	0.142675722	0.030387153	0.074482766	0	0.002802716	0.004511152
TCGA-44-A479-01A	0.016875835	0.032264203	0.073564036	0.136937282	0	0.191679457	0.051918024	0.029273117	0	0.022776099	0	0.016600781	0.034673308	0.009528764	0.129749689	0.19496181	0.01188471	0.004967732	0.040940912	0	0	0.001404242
TCGA-97-7941-01A	0.036394554	0.016438961	0.004114852	0.119871956	0	0.083369244	0	0.052833752	0.029670481	0	0.027161854	0	0.008734977	0.013674902	0.073992367	0.265548296	0.13339401	0	0.134460225	0	0	0.000339569
TCGA-55-A494-01A	0	0.07364114	0.038014109	0.23779023	0	0	0	0.235043821	0	0	0.012371474	0.005553666	0.031117274	0.003335226	0.000257248	0.155313306	0.091438512	0.074206646	0	0.039621244	0.002296103	0
TCGA-55-8302-01A	0.036369985	0.022627932	0.019739226	0.148698874	0	0.002326673	0.017195301	0.142573548	0	0	0	0.047186449	0.05471789	0.0334365	0.143449577	0.208180641	0.032106589	0.02790345	0.055299526	0	0	0.008187839
TCGA-95-7947-01A	0.099610782	0	0.037718403	0.176398633	0	0.134831354	0	0.049964182	0.006915693	0	0.025673838	0	0.008759545	0.036785929	0.13258271	0.185831217	0.053451987	0.00455812	0.039231768	0	0	0.007685839
TCGA-55-8097-01A	0.067911609	0	0.065119202	0.067211117	0	0.181870947	0	0.036972991	0	0	0	0.004344019	0.015958379	0	0.042359446	0.191662168	0.130995423	0.016213336	0.179381364	0	0	0
TCGA-95-7948-01A	0	0.017801359	0.057993289	0.145897426	0	0.088727575	0.005396719	0.084739988	0	0.011405696	0	0.042293824	0.072106131	0	0.030316727	0.190537311	0.091014472	0.069468319	0.089568521	0	0.002247925	0.000484719
TCGA-L9-A8F4-01A	0.01910449	0.038623704	0.049187713	0.199275393	0	0.015347016	0.13345635	0.058153839	0	0.033810714	0	0.008421812	0	0.102733317	0.096566723	0.185963744	0.02163206	0	0.033796796	0	0	0.003926329
TCGA-73-4668-01A	0.080430725	0	0.130168494	0.066016885	0	0.132174444	0.024989562	0.034645111	0.004462911	0	0.021397644	0	0	0.201839701	0.031573	0.135127614	0.015802296	0.025758455	0.095613156	0	0	0
TCGA-44-A47A-01A	0.025337081	0.003476634	0.002994838	0.05339345	0	0.117415389	0.000787365	0.026557069	0.047001539	0	0	0.013196677	0.029897711	0.018762985	0.015096858	0.174924715	0.244304182	0.116944768	0.104465504	0	0	0.005443235
TCGA-55-8087-01A	0	0.036835131	0.01731755	0.04022628	0	0.113852407	0	0.009796996	0.013184245	0	0	0.023012335	0.018692493	0	0.0200321	0.269556194	0.237123682	0.001469629	0.183037361	0	0	0.015863598
TCGA-05-5420-01A	0.049006913	0	0.021361727	0.141387591	0	0.056241122	0.097055057	0.03015338	0	0	0.025171313	0	0.012755135	0.048556508	0.127120677	0.213489611	0.047898265	0	0.039580944	0	0.059748	0.030473756
TCGA-05-4417-01A	0.050819188	0	0.103181383	0.112132452	0	0.156266719	0.060002145	0.029073889	0.004923318	0.01551328	0	0.007425141	0.027493561	0.062336137	0.064089114	0.129792563	0.071590131	0.05772404	0.02813955	0	0.000868447	0.01862894
TCGA-38-6178-01A	0.04239719	0	0.048059303	0.067910892	0	0.206602397	0.035934311	0.010863609	0.003421873	0	0	0.00698169	0.005846602	0.00941885	0.063160452	0.208388793	0.023429803	0.121427791	0.14072606	0	0	0.005430382
TCGA-55-8615-01A	0.016821019	0	0.031282508	0.028718589	0	0.064167159	0	0.12474391	0.04237146	0	0.003691162	0.015592092	0.034611847	0.367054903	0.007455028	0.151637277	0	0.083259876	0.017314263	0	0	0.011278906
TCGA-55-7725-01A	0.033415949	0.030717338	0	0.070465033	0	0.212697097	0.008874593	0.09017051	0	0.060141551	0	0	0.003178461	0	0.117235494	0.14965899	0.043762932	0.043285815	0.113220596	0	0.00981275	0.01336289
TCGA-55-8505-01A	0.003193435	0.024002219	0.03446475	0.080279147	0	0.095761676	0	0.044348955	0.027897527	0	0.015769074	0.011255394	0.007091892	0.282447681	0.044230927	0.203906378	0	0	0.079455535	0.016367075	0	0.029528335
TCGA-55-6543-01A	0.064447623	0	0.026721006	0.026145444	0	0.096651853	0	0.06468946	0	0.001011575	0	0.027516078	0	0.062778834	0.034480409	0.3634015	0.008755368	0.05331633	0.08377899	0.016827298	0	0.069478232
TCGA-97-8179-01A	0.052797926	0	0.017855904	0.108471458	0	0.057203963	0	0.078044648	0.010343157	0	0.004226711	0.017139805	0.037627192	0.136621348	0.070117988	0.210236915	0.079441506	0.013252983	0.062144347	0	0.029845996	0.014628152
TCGA-L4-A4E6-01A	0.009750826	0.023994704	0.005183553	0.095545462	0	0.087278602	0.004806753	0.044128486	0	0	0.008358786	0.026743695	0.021994068	0.136851412	0.046112026	0.334625051	0.079344777	0.001431803	0.067329677	0	0	0.006520319
TCGA-67-3773-01A	0.050671776	0	0.035083383	0.116199377	0	0.145840895	0.006889012	0.040636889	0	0	0	0.015686783	0.007910513	0	0.067911184	0.18374293	0.144681165	0.006403968	0.150477859	0	0.017883584	0.009980683
TCGA-05-4384-01A	0.046992959	0	0.029747837	0.069361622	0	0.116136959	0	0.019074744	0	0	0.027103204	0.009349585	0.013910229	0.133551909	0.0302599	0.322790661	0.072272667	0.020464506	0.01724446	0.01974182	0.024359784	0.027637155
TCGA-69-8253-01A	0.034285586	0.033476944	0.131347309	0.083583252	0	0.14264919	0	0.05271686	0	0	0.000427128	0.025921591	0.020871093	0.01954222	0.021736989	0.167525048	0.090684456	0.066608858	0.082627346	0	0	0.025996131
TCGA-53-7813-01A	0.037663624	0	0.110272038	0.213883501	0	0.036074377	0.205266528	0.079222844	0.012358399	0	0	0	0.015144951	0.010416555	0.067296631	0.081969945	0	0.07478634	0.021269381	0	0.034374887	0
TCGA-86-8668-01A	0.020797173	0.067431344	0.019883871	0.091910577	0	0.16590633	0	0.050112277	0.011353675	0	0.009577939	0.000142259	0.01173704	0.035813523	0.097046708	0.261546631	0.034908409	0.012177674	0.106322039	0	0	0.00333253
TCGA-67-6217-01A	0.019838385	0.05881074	0.011871085	0.145035981	0	0.144934838	0.030597322	0.013323088	0	0.014349474	0	0.003245233	0.001634172	0	0.080757527	0.161606647	0.181793533	0.030823233	0.099981909	0	0	0.001396834
TCGA-55-8507-01A	0.001271103	0.002832894	0.02773697	0.119443137	0	0.10425066	0	0.057954729	0	0	0.003159499	0.036854389	0.024563672	0.179220605	0.028081814	0.188164169	0	0.08449596	0.077497346	0.007452874	0	0.05702018
TCGA-91-6836-01A	0.013696058	0.018017138	0.026771032	0.17525386	0	0.110256094	0.120622173	0.078257999	0	0	0.027361519	0	0.032341185	0.066741756	0.042196239	0.102797454	0.040030034	0.055158283	0.014359904	0.026274996	0.026774546	0.023089731
TCGA-55-8619-01A	0.087900126	0.006341858	0	0.176279001	0	0.062721427	0	0.030311762	0.00902585	0.011633692	0.01089464	0	0	0.148223343	0.045711076	0.260798907	0.035865131	0.000926814	0.0561904	0	0	0.057175972
TCGA-44-A4SS-01A	0.034163132	0	0.007506162	0.164708858	0	0.178322735	0.069480712	0.002329569	0	0.044851794	0.027558145	0	0	0.050753338	0.120138495	0.205941864	0.03278606	0.006531974	0.052825877	0	0	0.002101286
TCGA-86-A4P7-01A	0.029318682	0.060440183	0.03453358	0.156598486	0	0.092095909	0.003355996	0.089166197	0	0	0.044497502	0	0.010353886	0.079806015	0.037144647	0.262281584	0.015002923	0.013278054	0.063529491	0.005124599	0	0.003472265
TCGA-69-7764-01A	0.039785401	0	0.118856464	0.160268473	0	0.29860552	0	0.028099256	0	0.048075909	0	0.020478288	0	0	0.089943655	0.12222523	0.016916414	0.016139026	0	0.040606365	0	0
TCGA-69-7980-01A	0.029752317	0.003117728	0.001346338	0.191475343	0	0.06504704	0.037947917	0.100344642	0	0.018513053	0	0.02671	0.007942214	0	0.148371266	0.276566437	0.015695408	0	0.061268259	0	0.00468665	0.011215389
TCGA-69-8254-01A	0.070828416	0	0.074658029	0.099283054	0	0.127512822	0	0.077969593	0.016895332	0.051460465	0	0	0.013756034	0	0.113252449	0.260778807	0.008269937	0.033144279	0.032473706	0.019717079	0	0
TCGA-69-7979-01A	0	0.003951871	0.033995817	0.107347365	0	0.027699765	0	0.082052101	0	0	0	0.059185435	0.050560136	0.095510352	0.095014123	0.248179964	0.009086957	0.081563536	0.099777516	0	0	0.006075061
TCGA-67-3774-01A	0.031280217	0.001643227	0.075782895	0.127078653	0	0.207640869	0.004331656	0.037611151	0	0	0	0.009798868	0.01238717	0.051893079	0.104704492	0.206396254	0.011362511	0.021076	0.076075782	0	0	0.020937174
TCGA-44-8117-01A	0.082012679	0	0.066992976	0.065640025	0	0.11227268	0	0.060079681	0	0.022682544	0.012634105	0	0	0.233271633	0.069070434	0.210803523	0	0.000856873	0.05208541	0.005609889	0	0.005987548
TCGA-95-7944-01A	0.012220327	0	0.011634774	0.271570267	0	0	0.171352219	0.030127651	0.000941053	0	0.061321061	0.058493651	0.001821166	0.079700214	0.126547855	0.11474569	0	0.019534061	0.039420762	0	0	0.000569248
TCGA-91-6840-01A	0.10452498	0	0.036067181	0.132187775	0	0.183457896	0	0.049817811	0.005103358	0.014586607	0	0.007701991	0	0.084087937	0.15803875	0.151943415	0.01954193	0.000676502	0.052263866	0	0	0
TCGA-05-4422-01A	0.076766976	0	0.13204913	0.257922428	0	0.072473722	0.003769821	0.057802653	0.018048146	0	0	0.03977066	0.057097343	0.008335192	0.061917656	0.170638364	0.013879793	0.007915439	0.017519802	0	0	0.004092875
TCGA-49-6761-01A	0.061856865	0	0.011252402	0.273936771	0	0	0.106514882	0.047298491	0	0	0.005172091	0.038192605	0.012247374	0.069465529	0.102621197	0.172811968	0.024881186	0.049705518	0.020785563	0	0	0.003257555
TCGA-86-8585-01A	0.04217325	0.024227125	0.014728922	0.21077073	0	0.06820478	0.06126276	0.031873255	0.010858849	0.010193055	0	0	0.022347232	0.179758721	0.111144608	0.159513628	2.04E-05	0.021379911	0.021218879	0	0.009368309	0.000955592
TCGA-44-A47G-01A	0.03424064	0.064440675	0.0107412	0.13347626	0	0.155224367	0.071322118	0.014396193	0	0.058724162	0	0	0	0.037924967	0.097452309	0.188712474	0.034867039	0.025100482	0.061642677	0	0	0.011734437
TCGA-91-6828-01A	0.023992473	0	0.024562548	0.122252854	0	0.179329761	0.0760876	0.004815845	0	0	0.025337855	0	0.021669084	0.000212483	0.070211048	0.287271028	0.060886999	0.020826132	0.023955786	0	0.012317307	0.046271195
TCGA-91-6831-01A	0.009794042	0	0.047426814	0.152358193	0	0.045696362	0.050253209	0.02525476	0.010467629	0	0.056994589	0.006070628	0	0.153270511	0.110692903	0.244585743	0.013259808	0	0.030383122	0	0	0.043491687
TCGA-L9-A444-01A	0.02796285	0	0.017301444	0.289874824	0	0.085769399	0.11463836	0.02995876	0.008403064	0	0.010349054	0.040550259	0.006419182	0.034909284	0.132907089	0.129581692	0.003818693	0.000152721	0.067403326	0	0	0
TCGA-44-A47B-01A	0.009107679	0.008677273	0.012103616	0.135745564	0	0.107073165	0	0.038698196	0.029716154	0.00871784	0	0.076555213	0	0.122900447	0.065605038	0.20831532	0.017665142	0.011617052	0.133876039	0	0.007913359	0.005712902
TCGA-44-8119-01A	0.104474869	0	0.071573585	0.061573221	0	0.092593849	0.03965301	0.047797316	0	0	0.023877714	0.052320145	0	0.17782739	0.073849377	0.223889994	0.000549679	0	0.016028601	0	0	0.013991251
TCGA-35-5375-01A	0.019249955	0.040456866	0.016484116	0.25872178	0	0	0.045625258	0.082707572	0	0	0.003258288	0	0.043693271	0.008633903	0.122341877	0.183192897	0.042165712	0.02747357	0.073772129	0	0.026705138	0.005517669
TCGA-44-8120-01A	0.058004659	0	0.017839453	0.097677845	0	0.162927547	0.016288323	0.063663102	0	0	0	0	0.042379503	0.013536401	0.025387993	0.196254151	0.088036549	0.036335359	0.169368907	0	0	0.012300207
TCGA-71-6725-01A	0	0.04142701	0.04455864	0.026701188	0	0.027994036	0	0.086774633	0	0	0	0.009121878	0.101772136	0.058178735	0.009817616	0.326013755	0.055113541	0.104214624	0.018059348	0.005394945	0.073443045	0.011414869
TCGA-69-7973-01A	0.093139041	0	0.018499163	0.131774994	0	0.155287876	0.101247379	0.031056774	0	0	0.014292019	0.0098302	0.028072407	0.006149944	0.037605524	0.193469709	0.002501944	0.029539028	0.126915898	0	0	0.020618099
TCGA-35-4122-01A	0.029311505	0	0.030279158	0.178337962	0	0	0.077655844	0.068268256	0	0.006034484	0.006496409	0.009486814	0.021544336	0.029734165	0.059385775	0.27493262	0.036243816	0.05181333	0.03619145	0	0.046781431	0.037502644
TCGA-91-6848-01A	0.021335637	0	0.029204246	0.10469048	0	0.142493161	0.081336064	0.038560748	0	0.004385115	0.023958885	0.010294608	0.068228014	0.076531286	0.106398672	0.215160405	0.012820758	0.033553871	0	0.015462663	0	0.015585385
TCGA-44-7662-01A	0.011381254	0	0.039685761	0.174571407	0	0.140432442	0	0.022109819	0	0	0.028071616	0.013425716	0.016262303	0.131167253	0.126249969	0.205592184	0.00904331	0	0.056706598	0.005116072	0	0.020184296
TCGA-69-7760-01A	0.003700364	0.004172228	0.051405617	0	0	0.08908215	0	0.10293883	0	0	0	0.034214594	0.009444341	0.120788367	0	0.249191632	0	0.260512305	0.053423365	0	0.010673316	0.010452891
TCGA-69-7761-01A	0.001641841	0.018436981	0.039519028	0.077912639	0	0.225721779	0.078393492	0	0	0.022808789	0.017891162	0	0	0.050843483	0.16542435	0.1359303	0.029940081	0.012563334	0.09400572	0	0	0.028967019
TCGA-93-8067-01A	0.052031969	0	0.02943975	0.115909641	0	0.088668435	0	0.080935551	0.010789365	0	0.06995072	0.01451561	0.009454428	0.081383585	0.079252113	0.194342616	0.078582122	0.058657733	0.030609527	0	0.00047595	0.005000885
TCGA-69-7974-01A	0.024900099	0.005893052	0.008304094	0.079441076	0	0.15430999	0.043206827	0.032296155	0	0	0.006434886	0.022917409	0.04237185	0	0.076751878	0.299438157	0.101821625	0.031884078	0.047928256	0.010046566	0	0.012054001
TCGA-35-4123-01A	0.004312268	0	0.010824682	0.399157058	0	0	0.069621011	0.058161592	0	0.021991239	0	0.036862273	0.008110784	0.026604952	0.052979089	0.188313614	0.038153848	0	0.027116376	0.018110605	0.031815307	0.0078653
TCGA-86-6851-01A	0.016981082	0.015986105	0.06327801	0.206546742	0	0.045140853	0.094846601	0.058668774	0.006172569	0.004440414	0.03812891	0.014208522	0	0.046190491	0.123329582	0.177667888	0.025329798	0	0.063083657	0	0	0
TCGA-67-6215-01A	0	0.039485806	0.008229294	0.050602676	0	0.091351088	0.018448554	0.006356382	0.002543768	0	0	0.015720336	0.013635216	0.10138956	0.036325228	0.243958559	0.191272262	0.002751623	0.151282988	0	0.001656969	0.024989692
TCGA-69-7765-01A	0	0.066780821	0.11195177	0.127890637	0	0.1221889	0.034819263	0.00067773	0.008635986	0	0.024203163	0	0.009871462	0.023045962	0.06766745	0.114046862	0.195323992	0.03542787	0.053770326	0	0	0.003697804
TCGA-05-5423-01A	0.011369095	0.021251783	0.003331582	0.07380114	0	0.033036119	0.023886958	0.028810338	0.016873434	0.02110966	0	0	0.024090483	0	0.009996928	0.183757918	0.195785285	0.08586436	0.096919795	0	0.143774558	0.026340564
TCGA-67-6216-01A	0.039161384	0.043199467	0.005381504	0.123450287	0	0.115361827	0.004801415	0.040848444	0.031198218	0	0	0	0.031250605	0	0.035048447	0.215641249	0.118990051	0.043025579	0.134239079	0	0	0.018402445
TCGA-86-8056-01A	0.058532812	0	0.022509802	0.075377831	0	0.144293638	0	0.040768849	0	0	0.005817765	0.012418003	0.017145022	0.044691575	0.053997139	0.237197656	0.072234353	0.039815903	0.090913299	0	0.06467947	0.019606882
TCGA-69-7978-01A	0.003642366	0.020874285	0.008769022	0.191403473	0	0.135664306	0.065929205	0	0	0.010061023	0.014048665	0	0.033849352	0.037269395	0.109690447	0.203381243	0.124905701	0	0.038291001	0	0	0.002220515
TCGA-38-A44F-01A	0.052491647	0.072962527	0	0.081997975	0	0.073909742	0	0.066592829	0.025663712	0.004256995	0	0.024604915	0.015575314	0.052127799	0.122126393	0.159228569	0.105514173	0.00710295	0.133108338	0	0	0.002736122
TCGA-73-4670-01A	0.082863548	0	0.114279023	0.083985483	0	0.012446988	0.004662478	0.061036327	0	0	0	0.017632721	0	0.188607661	0.034498028	0.19822521	0	0.101397148	0	0.042481876	0.00515918	0.052724328
TCGA-69-8255-01A	0.092662985	0	0.045462141	0.318452989	0	0	0.1539184	0.057724173	0	0.016790373	0.035966402	0	0	0.054380182	0.075769556	0.112619303	0.019675251	0	0.012150912	0	0	0.004427333
TCGA-55-7727-01A	0.087153215	0.021692153	0.007203733	0.092535663	0	0.120297069	0.003296567	0.077546021	0	0.05729486	0	0	0.007582104	0	0.088791644	0.23244031	0.047589753	0.044618022	0.096326085	0	0	0.0156328
TCGA-95-8494-01A	0	0.039560997	0.007774537	0.03889001	0	0.054252612	0	0.054371818	0.023425321	0	0	0.037874519	0.172867409	0	0	0.14758886	0.192246496	0.128786373	0.080146385	0	0.022214662	0
TCGA-MN-A4N5-01A	0.075246623	0	0.026366182	0.182969751	0	6.02E-05	0	0.165554854	0	0	0	0.101483722	0.019773026	0.051100532	0.122337986	0.171153213	0.007667244	0.00540864	0.070878063	0	0	0
TCGA-91-6835-01A	0.030657879	0.097212573	0	0.097008666	0	0.156845884	0.009274185	0.029468481	0.00725538	0.07816434	0	0	0	0.133904583	0.093861242	0.199588873	0.020673364	0	0.043586542	0	0	0.002498008
TCGA-05-5715-01A	0.002002302	0.040804101	0.008980342	0.052875933	0	0.062958302	0	0.026534491	0.019073789	0	0	0	0.019798481	0.273221743	0.027574092	0.263802508	0.033451438	0.047126222	0.101317855	0	0	0.020478403
TCGA-91-6830-01A	0.016926343	0.00836673	0.000571284	0.132722108	0	0.116067804	0	0.038081784	0	0	0.013396185	0.035882153	0.004523961	0.083393665	0.093819077	0.16602248	0	0.084589578	0.118199363	0	0.021959066	0.065478419
TCGA-NJ-A4YP-01A	0.065656174	0	0.04798969	0.205289744	0	0.032586017	0.02368317	0.057046007	0.00446738	0	0.004402406	0.043544873	0	0.107325012	0.062667922	0.185584836	0	0.096544533	0.022507168	0.019383362	0	0.021321707
TCGA-55-8616-01A	0.140690889	0.038545964	0.01707703	0.142618545	0	0.222976068	0	0	0.025361175	0.005535616	0	0	0.017704154	0.004026865	0.058197285	0.172195343	0.001066028	0.019169303	0.126978477	0	0	0.007857258
TCGA-91-A4BC-01A	0.072470087	0	0.097032839	0.412032142	0	0	0.109371361	0.01467723	0	0.06829665	0	0.007731216	0	0.03302321	0.04832316	0.10776402	0	0	0.029278086	0	0	0
TCGA-99-8032-01A	0.098722152	0	0.261371639	0.080751467	0	0.102836502	0.014599417	0.021013467	0.011526638	0	0	0.019167448	0.001406733	0.11817422	0.024903642	0.126367656	0.012529056	0.016852753	0.077926409	0	0	0.0118508
TCGA-91-8499-01A	0.005745875	0	0.048443066	0.16230768	0	0.069369755	0.032881641	0.057506372	0	0.019089351	0.0231811	0	0	0.066656635	0.0895821	0.177580803	0.212611254	0	0.005999538	0	0.029044829	0
TCGA-91-6849-01A	0.049115604	0.022647555	0.143558284	0.138672206	0	0.040838617	0.009832408	0.037730019	0	0.003492071	0.028316307	0	0	0.220818999	0.02336611	0.163801316	0.022287872	0.060233083	0.007163324	0.000630968	0.010550658	0.016944601
TCGA-55-A493-01A	0.154195875	0	0.016182599	0.148027004	0	0.110543844	0.105328931	0.038797368	0	0	0.005411839	0.039816887	0.016068823	0.045842683	0.087569365	0.180150109	0.040539246	0.005479119	0.005257204	0	0	0.000789102
TCGA-86-8074-01A	0.020294924	0	0.025501734	0.092207514	0	0.052991029	0	0.056055985	0.023891847	0	0	0.059817271	0.042329293	0.065102886	0.06046594	0.226932554	0.128474411	0.066241286	0.027407911	0	0.036203967	0.016081447
TCGA-NJ-A55A-01A	0.053813517	0.120126916	0	0.053625418	0	0.184418389	0.005725375	0.014485095	0	0.097370573	0	0	0	0	0.079506883	0.142384136	0.049541232	0.024752808	0.171424248	0	0	0.002825409
TCGA-35-3615-01A	0.069971481	0	0.068574553	0.124631098	0	0.050512954	0.026943813	0.039986588	0	0	0	0.011575206	0.003525418	0.029636919	0.062137923	0.268140982	0.072517296	0.053485357	0.094743524	0	0	0.023616888
TCGA-NJ-A55O-01A	0.060499225	0	0.013127706	0.055073588	0	0.13243728	0	0.05008039	0.01074023	0	0	0.017828764	0	0.139241062	0.066774659	0.332468448	0.016180767	0.019478258	0.075881529	0	0.000531182	0.009656912
TCGA-55-8506-01A	0	0.005233037	0.027606465	0.120694521	0	0.019540429	0.01402096	0.047985408	0.002993404	0	0.038350107	0.001588929	0.012110239	0.311212299	0.090461831	0.193491848	0	0	0.11212351	0.002587015	0	0
TCGA-78-7143-01A	0.010798954	0.05354372	0	0.038545419	0	0.139325677	0	0.050247866	0.023032537	0	0	0.010726792	0.034311603	0.018577243	0.018740479	0.214414469	0.172960023	0.145438676	0.069336542	0	0	0
TCGA-78-8662-01A	0	0.031305217	0.035324499	0.123855378	0	0.108922465	0	0.113008384	0	0.026991545	0.003081983	0.006777177	0.006122562	0.137167159	0.111619259	0.210635566	0	0.003612341	0	0.044772848	0.036803618	0
TCGA-78-7162-01A	0.045507654	0.010923036	0.03730781	0.205870161	0	0.152764704	0	0.021307108	0	0	0.033801268	0.002961745	0	0.032329933	0.074631717	0.221023553	0.034597481	0.043243762	0.083730067	0	0	0
TCGA-78-7167-01A	0.058936509	0	0.055334028	0.153388462	0	0.130139102	0	0.097522522	0	0	0.001318771	0.026754388	0.041451556	0.028374814	0.075500943	0.164050573	0.044234725	0.009652006	0.113341601	0	0	0
TCGA-MP-A4SV-01A	0.034913596	0	0.026655234	0.205162297	0	0.119565286	0.053808295	0.046365376	0	0	0.033680767	0.003763842	0.004816539	0.058539919	0.135498379	0.156130443	0.024405631	0.022399264	0.074295132	0	0	0
TCGA-MP-A4T4-01A	0.001668846	0.010227598	0.012455997	0.243935136	0	0.024077867	0.089062822	0.053573125	0.010645606	0.00620886	0.007000731	0.015164353	0.00454976	0.062435474	0.148154554	0.176072785	0.043073542	0.014471159	0.076489274	0	0	0.000732512
TCGA-50-5933-01A	0.004743586	0	0.013826736	0.078920789	0	0.162368393	0.011009842	0.017928965	0	0	0.009710712	0	0.083423559	0.113832492	0.091741603	0.300967811	0	0.020033537	0.053383649	0.01067384	0	0.027434488
TCGA-49-4486-01A	0.100934853	0	0.113158484	0.143164144	0	0.094426185	0	0.087318303	0	0	0.016128082	0.010315751	0.013181481	0	0.051006232	0.170095581	0.060856313	0.064406759	0.027732719	0	0.045051642	0.002223471
TCGA-50-5045-01A	0.045306058	0.045482907	0.011136722	0.108869082	0	0.017452689	0.026476596	0.037312028	0.007700126	0.104502773	0	0.024319818	0.013275542	0	0.072397124	0.218152193	0.156371382	0.034804867	0.068204596	0	0	0.008235498
TCGA-75-5125-01A	0.010677917	0	0.012175741	0.165141034	0	0.066937862	0.055981823	0.051630263	0	0	0.021873112	0.016106783	0.044709616	0	0.123849219	0.221432354	0.045834384	0.059682303	0.064351562	0	0.007473747	0.032142281
TCGA-50-5055-01A	0.144798367	0.084447508	0	0.180006182	0	0.07991975	0.032068115	0.043409255	0.011247918	0.05599795	0	0	0.006377378	0.065141212	0.058843657	0.119289695	0.041008819	0.030765653	0.036829605	0	0.009848936	0
TCGA-O1-A52J-01A	0.00294682	0.00777595	0	0.037781895	0	0.102967886	0	0.031629703	0.015049859	0	0.024112199	0.010209213	0.200576805	0	0.024796483	0.281825189	0.135521514	0.046982416	0.063579925	0	0.012174349	0.002069794
TCGA-MP-A4T6-01A	0.118543781	0	0.02144904	0.089449086	0	0.091381963	0	0.089098412	0.025783211	0.026372061	0	0.012172653	0.003828326	0.172884235	0.082397443	0.142955797	0.049147463	0.017491309	0.055506954	0	0	0.001538265
TCGA-MP-A4SW-01A	0.102601836	0	0.145498132	0.07283822	0	0.107339409	0.004951184	0.044562132	0.013776014	0	0.0149823	0	0.019369643	0.084172169	0.033580408	0.193816491	0.06306861	0.018986212	0.078876321	0	0	0.001580921
TCGA-62-A46R-01A	0.074371269	0	0.032785266	0.066722054	0	0.145799906	0.026122574	0.023634138	0.01271259	0	0	0.009396211	0.073177025	0.066819735	0.03389439	0.137335882	0.017148236	0.095240166	0.172743684	0	0.012096875	0
TCGA-62-A46S-01A	0.048672905	0	0.09000593	0.126444066	0	0.109810548	0.01440299	0.027990184	0.010184817	0	0.060185099	0	0.027492922	0.003938416	0.068699132	0.214493137	0.052041093	0.06698903	0.02807837	0	0.025646789	0.024924572
TCGA-55-6972-01A	0.047090026	0	0.067305865	0.237772289	0	0.011603927	0	0.099133074	0	0	0.050956728	0.04572214	0.034996371	0	0.027606407	0.191348392	0	0.113344956	0	0	0.073119826	0
TCGA-78-7537-01A	0.036242659	0	0.2377321	0.153153816	0	0.053573486	0	0.01589849	0.049122674	0	0	0.047767946	0.015258515	0.003072716	0.011456536	0.187926892	0.064428843	0.041520987	0.082844341	0	0	0
TCGA-73-4658-01A	0.057610034	0	0.03043531	0.088673984	0	0.087747559	0.029881428	0.044057759	0	0.00511349	0	0.011986976	0.045279324	0	0.051712251	0.206260026	0.228763472	0.023100546	0.025182932	0.016079107	0.026786897	0.021328904
TCGA-73-7499-01A	0.022378342	0	0.061316079	0.275075534	0	0	0.11012895	0.046147992	0.017970267	0.074077433	0	0	0.000749676	0.022847405	0.122307963	0.129076927	0.062055263	0.020891921	0.031314549	0	0	0.003661698
TCGA-78-7633-01A	0.00365369	0	0.021155884	0.044243448	0	0.217093286	0	0.096161238	0	0	0	0.060823517	0.070501984	0.010681447	0.005421322	0.232818658	0	0.140574935	0.087845064	0	0	0.009025527
TCGA-75-6212-01A	0.144194675	0.004231869	0.003319297	0.033248629	0	0.134899303	0.006012928	0.028919039	0	0	0	0.006758022	0.002238249	0	0.01947859	0.190084832	0.219321153	0.020484883	0.166423306	0	0	0.020385225
TCGA-MP-A4SY-01A	0.053061312	0	0.035055809	0.012402572	0	0.126581889	0	0.020566071	0.005562972	0	0.018026356	0.004597146	0	0.180580064	0.041882315	0.236338342	0.150290209	0.014306572	0.087797138	0	0	0.012951232
TCGA-50-5068-01A	0.002913817	0.112220484	0.001305322	0.176749493	0	0.027830861	0.050603758	0.051001742	0	0.049226426	0	0	0.029172662	0	0.091975534	0.20733054	0.125696672	0.001749544	0.070055942	0	0.002014466	0.000152736
TCGA-62-8402-01A	0	0	0.011547013	0.153658407	0	0.010992415	0.108940621	0.032929469	0.017634639	0	0	0.047286517	0	0.178993368	0.220435031	0.115833573	0.011676643	0	0.069117815	0	0	0.020954488
TCGA-38-4628-01A	0.001267851	0.005946058	0.013796473	0.061918654	0	0.04531666	0	0.034482255	0.001302498	0	0	0.016852966	0.07285059	0.170416278	0.019309884	0.309818875	0.075003125	0.038838062	0.112269819	0	0	0.020609952
TCGA-62-A46O-01A	0.112314657	0	0.155826855	0.017892284	0	0.094359065	0	0.116687541	0	0.00056275	0.047771675	0.004410991	0.003328306	0.137535457	0.048809455	0.111223541	0	0.077904034	0.050948551	0	0.020424839	0
TCGA-49-4501-01A	0.04826551	0.034404131	0.03278437	0.101240857	0	0.130879626	0	0.044115038	0	0.064155156	0	0.020365116	0.017807273	0.015239391	0.048196476	0.153879707	0.04811255	0.093752782	0.144430706	0	0	0.00237131
TCGA-55-6981-01A	0.128408183	0	0.004156415	0.056441734	0	0.082380626	0	0.087902761	0.016644202	0.019183754	0	0	0.034049758	0.080807182	0.01670205	0.196316326	0.068767887	0.058041497	0.112294922	0.030219524	0	0.007683179
TCGA-38-4632-01A	0.004489053	0.033684914	0.004270459	0.056705056	0	0.040659573	0.078101065	0.060063991	0	0.061590803	0	0	0.018077124	0	0.048090913	0.263519283	0.164517729	0.031124305	0.071585092	0	0.040821114	0.022699524
TCGA-55-6968-01A	0.052908933	0	0.089234257	0.117000085	0	0.054890729	0.043415892	0.024160381	0.008929637	0.034248066	0	0.054327025	0	0.212044883	0.115814065	0.156527312	0.012955619	0	0.021961858	0	0.001581258	0
TCGA-50-6590-01A	0.006787803	0.03090592	0.028490258	0.199335881	0	0.079244793	0.074601106	0.002834584	0.018192363	0	0	0.059180518	0.00666823	0.133328885	0.124365774	0.207426172	0.004223678	0.003734548	0.012754949	0	0	0.007924536
TCGA-50-6597-01A	0.004046625	0.034012137	0.077203084	0.131883269	0	0.091107784	0	0.042279335	0.142062588	0.053846908	0	0.03063163	0.000890627	2.07E-05	0.101341103	0.126092864	0.06349959	0.04307552	0.05779852	0	0	0.00020775
TCGA-MP-A4T9-01A	0.030167804	0	0.011640969	0.109020729	0	0.107811007	0.000198766	0.031835653	0	0	0.027184301	0	0.022085402	0.119045269	0.064346382	0.261960985	0.037854659	0.035184071	0.129516628	0	0	0.012147377
TCGA-91-6829-01A	0.02022753	0	0.032721859	0.13084044	0	0.076824498	0	0.002319223	0.022932948	0	0	0.030598627	0.014107506	0.137601196	0.034571953	0.203386476	0.012773442	0.009893353	0.251340303	0	0	0.019860646
TCGA-50-5932-01A	0	0.012662574	0.056130954	0.091242988	0	0.137268471	0	0.059224941	0	0	0.003680373	0.027664679	0.032262415	0.113980369	0.035880623	0.278515268	0	0.057775642	0.059272453	0	0.015215504	0.019222745
TCGA-49-AARE-01A	0.09655973	0	0.071842219	0.133265886	0	0.044344754	0.005072549	0.081936655	0.007523384	0	0.053269811	0	0	0.18606245	0.139007704	0.151681694	0	0.022060557	0.007372608	0	0	0
TCGA-78-7152-01A	0.018503269	0.120650614	0.023666612	0.187814677	0	0.107472905	0.000140701	0.050648558	0.025771424	0.037644966	0	0	0	0.046618728	0.086891991	0.171993657	0.07660291	0	0.038143701	0	0	0.007435286
TCGA-78-8648-01A	0.021025466	0.003687216	0.100163477	0.201563513	0	0.046386932	0.020405132	0.023871769	0.00027214	0.004515231	0	0.02054032	0.002737392	0.256424893	0.044143616	0.206526881	0	0	0.046082781	0	0	0.00165324
TCGA-78-7540-01A	0.021494218	0.041418278	0	0.099159495	0	0.086564905	0	0.052459996	0.062624488	0	0.029575982	0.015159816	0	0.208596433	0.040716414	0.217885398	0.037828463	0.015314923	0.065398088	0	0	0.005803104
TCGA-62-A470-01A	0.011045561	0.006077953	0.013351562	0.104967932	0	0.113945981	0	0.043032333	0	0	0.010629628	0.0204238	0.01894466	0.075325557	0.046114857	0.392367826	0.06143814	0.012101727	0.03814701	0.011302833	0.002262368	0.018520273
TCGA-78-7155-01A	0.055744007	0	0.047945215	0.245913425	0	0.009266897	0.071857574	0.055423797	0	0.042852792	0	0.006323373	0.017947157	0.042909515	0.100369066	0.26053442	0	0.004382943	0.023092015	0.014882659	0.000555145	0
TCGA-64-1681-01A	0.002473306	0.0447471	0.026595033	0.027642836	0	0.190927594	0	0.024966264	0.008698925	0.009227799	0	0.000621286	0.016643511	0.0252058	0.11149941	0.167889034	0.145102228	0.072032557	0.094945648	0	0.02415968	0.006621989
TCGA-38-4627-01A	0.003677266	0.006770641	0.015297602	0.036333451	0	0.261282802	0.001137091	0.01223535	0	0	0.000703238	0.003103583	0.08796937	0	0.05464761	0.312363081	0.022704311	0.047192659	0.102634207	0	0.006389391	0.025558347
TCGA-49-AARN-01A	0.031773196	0.136456107	0.056228117	0.084535469	0	0.145694549	0	0.058870116	0.045643204	0	0	0.012840326	0	0.025594826	0.068611844	0.141956769	0.104050291	0.018130313	0.061138101	0	0	0.008476773
TCGA-75-6214-01A	0	0.008137198	0.017368912	0.113858046	0	0.140129437	0	0.071385525	3.70E-05	0	0.010580387	0.017457872	0.006145854	0.15209738	0.056210568	0.168775067	0.033168528	0.099479489	0.012060469	0	0.046807406	0.046300857
TCGA-49-4494-01A	0.015514571	0.000817748	0.013792387	0.130868838	0	0	0.055240739	0.107085695	0.0124451	0.034469	0	0.025494202	0.013966643	0.060127896	0.084587101	0.174937964	0.141765262	0.028570504	0.069152942	0	0.01487124	0.016292168
TCGA-38-4630-01A	0.033403591	0	0.023376846	0.123027397	0	0.242529732	0	0.046950689	0	0	0.025011047	0	0.010938066	0.102155134	0.127486857	0.207805189	0.017990866	0.011135876	0	0.02818871	0	0
TCGA-86-7711-01A	0	0.005041332	0.016817562	0.087214426	0	0.059529513	0.026679225	0.019765407	0.005800558	0	0.039019287	0	0	0.202779083	0.04972957	0.19965156	0	0.038933696	0	0.13527022	0.002114977	0.111653584
TCGA-53-7624-01A	0.032482859	0	0.027376013	0.20721565	0	0	0.014799689	0.145805054	0	0	0	0.043277053	0	0.076591866	0.194943707	0.118914399	0	0.051843759	0.04294899	0	0.037798455	0.006002504
TCGA-44-3919-01A	0.034641235	0.018828848	0.00985403	0.132844525	0	0.059530176	0.009334612	0.075581908	0.014481733	0.00860328	0	0.02625609	0.000849231	0.035432616	0.149935737	0.191040933	0.09926924	0.011962784	0.115205356	0	0	0.006347666
TCGA-49-4506-01A	0.024296282	0.011750253	0.012382155	0.397376591	0	0	0.118586452	0.050497938	0.005665405	0	0.009390946	0	0.010449836	0.026805857	0.084784298	0.149871368	0.054588654	0.007059255	0	0.004750216	0.020770021	0.010974472
TCGA-55-7574-01A	0.085257242	0.145275571	0.000279253	0.091323906	0	0.226886749	0.041025795	0.0066273	0	0.010509496	0.001153736	0.00530109	0	0.045802409	0.060857953	0.154309164	0.017468546	0.031814299	0.07610749	0	0	0
TCGA-55-6982-01A	0.026290509	0.013397716	0.060179645	0.08950509	0	0.057105172	0.013731143	0.030996182	0.006056645	0	0.012548314	0.000848135	0.001592197	0.13592163	0.165207443	0.265922217	0.035306506	0.027233944	0.053172616	0	0	0.004984896
TCGA-44-6777-01A	0.033358885	0	0.055681917	0.051654833	0	0.118377723	0.018885708	0.004485339	0.003784175	0	0	0.017966844	0.050204415	0.010382255	0.056637708	0.304932089	0.138447433	0.020270742	0.093900896	0	0	0.021029037
TCGA-78-7156-01A	0.015276752	0	0.031016967	0.145938564	0	0.19677385	0	0.065941764	0	0	0.007455551	0.035976081	0.027764608	0	0.11354573	0.159688215	0.0033886	0.035180761	0.137453818	0	0.018796994	0.005801745
TCGA-55-7227-01A	0.007593938	0.00100506	0.011298496	0.070033595	0	0.149974598	0	0.035293763	0.028194454	0.013988748	0	0.015077118	0.039886939	0.007316885	0.08182549	0.196410596	0.203299843	0.0384514	0.095801429	0	0	0.004547649
TCGA-MP-A4TA-01A	0.033873713	0	0.030141625	0.22908857	0	0.061806679	0	0.098223869	0	0	0.043646002	0.031279961	0.018393472	0.112992948	0.047848504	0.169506868	0	0.103759188	0.017476915	0	0	0.001961686
TCGA-78-7535-01A	0	0.035277062	0.017395611	0.098794896	0	0.09937868	0	0.026896806	0.029325659	0	0.020224194	0.032008162	0.04433131	0.07151458	0.003940846	0.372793479	0.060182021	0.02685606	0.012352974	0.011029006	0.028634776	0.009063875
TCGA-53-7626-01A	0.102624116	0	0.032073827	0.166454448	0	0.18607935	0.005360516	0.051912372	0	0.012657419	0	0.002026899	0.031340981	0.026980578	0.075776267	0.173156987	0.032955509	0.013033078	0.024870898	0.039819097	0	0.022877657
TCGA-73-4675-01A	0.023554656	0.026151648	0.028915813	0.068977494	0	0.03841733	0	0.032897295	0.01346918	0	0	0.016263058	0.049610323	0.118837339	0	0.233523688	0.173570324	0.056879184	0.107264476	0	0	0.011668191
TCGA-49-4512-01A	0.034544844	0.014690924	0.01158943	0.029296647	0	0.119447046	0	0.031056806	0.023504476	0	0	0.013286669	0.078878798	0.069853513	0.021372051	0.281006858	0.094182525	0.094461616	0.082827797	0	0	0
TCGA-49-4510-01A	0.034992677	0	0.110678185	0.152856804	0	0.073745921	0	0.095571072	0	0	0.013670563	0.026322758	0.006111487	0.034894225	0.043746279	0.27229147	0.035783436	0.038826008	0.045477507	0	0	0.015031609
TCGA-MP-A4TE-01A	0.188509902	0	0.170485484	0.105420745	0	0.021189482	0.019537178	0.088792744	0.030040172	0	0.007803282	0.005454026	0	0.104284931	0.005455098	0.142082778	0	0.022355707	0	0.008363229	0	0.080225243
TCGA-49-AAR4-01A	0.004075456	0	0.111516371	0.449109056	0	0	0.06295405	0.054794477	0	0.10134902	0	0.000480237	0	0.052853209	0.05821267	0.084694899	0.00351041	0	0.004330712	0.011071143	0	0.001048291
TCGA-49-4488-01A	0.013944862	0.02973097	0.012025479	0.214658968	0	0.09804793	0	0.043380145	0.03692734	0	0	0.015997419	0.019097315	0.061557631	0.104084511	0.149466982	0.130471618	0.014024606	0	0.049669642	7.69E-05	0.006837704
TCGA-38-4629-01A	0.037397187	0	0.019195747	0.180191255	0	0.062322931	0.039840989	0.02562491	0	0.004167031	0	0.030944046	0.022268672	0.021000317	0.106665438	0.338231668	0.00905161	0.006610779	0.028353772	0	0.032834545	0.035299104
TCGA-49-4487-01A	0.073005075	0.09325208	0	0.274222284	0	0	0.073910785	0.018580674	0.01480564	0.070273749	0	0	0	0.158218447	0.098530212	0.111187061	0	0.010840949	0.003173045	0	0	0
TCGA-78-7145-01A	0.00697944	0.019107678	0.019048783	0.018260287	0	0.156406123	0.01235521	0.042078902	0	0	0	0.011086934	0.0609011	0.057325478	0.030310064	0.201680858	0.141954081	0.056006554	0.135290272	0	0.013067818	0.018140416
TCGA-44-4112-01A	0	0.019244278	0.037541636	0.147000521	0	0.082021804	0.048202511	0.009358972	0	0.002522578	0	0.013350817	0.017483591	0.032725548	0.039717218	0.229216798	0.052319403	0.119005804	0.076893413	0	0.041303579	0.032091527
TCGA-78-7220-01A	0.079604444	0	0.027723321	0.243429225	0	0.027003642	0.046300913	0.100320337	0	0	0.021101149	0.001688259	0.01036835	0.074155057	0.073945623	0.189637758	0.000666417	0.005069244	0.060710744	0.00562467	0.018045638	0.014605208
TCGA-38-7271-01A	0.048749334	0.18857607	0	0.179831055	0	0.088958116	0.06075709	0	0.002327153	0.080501554	0	0	0	0.046050439	0.034058814	0.142323133	0.016908584	0.026904328	0.079332877	0	0	0.004721453
TCGA-50-6592-01A	0.080839671	0	0.017055293	0.218988921	0	0.048601064	0.08948543	0.01206997	0	0	0.054417808	0.010354882	0.010459383	0.160294041	0.113987162	0.128641011	0	0.020952573	0.016486076	0	0	0.017366716
TCGA-44-2668-01A	0.020411499	0	0.011618493	0.116309764	0	0.077750193	0.075723599	0	0	0	0	0.029395298	0.032267074	0.16421799	0.066607169	0.092356321	0	0.05201691	0	0.197240745	0.016033699	0.048051246
TCGA-55-6984-01A	0.047347101	0.130519555	0.00449679	0.087423067	0	0.199372069	0	0.061463612	0.045539755	0	0.049722559	0	0	0.041140402	0.023672251	0.100670388	0.031838421	0.050877413	0	0.062308367	0	0.063608249
TCGA-86-A4JF-01A	0.035986402	0	0.021458177	0.161372645	0	0.022124711	0	0.083340352	0	0	0	0.049750815	0.034819476	0.026004346	0.110052561	0.220448364	0.039401634	0.106463863	0.069978578	0	0.007154718	0.011643358
TCGA-05-4397-01A	0.018649098	0	0.025197444	0.054157176	0	0.041155789	0.023590961	0.0292128	0	0.000686938	0.042554793	0	0.012036836	0.152775322	0.138463425	0.314822842	0	0.092796791	0.043018653	0	0	0.010881132
TCGA-55-8096-01A	0.001032393	0.038911327	0.086136594	0.061380934	0	0.032177581	0.013999829	0.008395639	0.007179592	0	0.047270914	0	0.020222658	0.255775557	0.031131678	0.308915458	0	0.017823947	0.039371586	0.009400162	0	0.02087415
TCGA-73-4659-01A	0.017286889	0	0.020208544	0.037009687	0	0.135964595	0	0.022921423	0	0	0.025645413	0.006564149	0.018050303	0.065150951	0.013422908	0.38345063	0.035961184	0.040782218	0.10173703	0	0.002909636	0.072934439
TCGA-55-8089-01A	0.033582316	0	0.032939574	0.276109688	0	0	0.132353629	0.012629439	0	0.000433903	0.027771428	0.013495878	0.009062307	0.065742333	0.152515852	0.183251602	0.006579468	0.011406065	0.042098463	0	0	2.81E-05
TCGA-55-1592-01A	0.068173173	0	0.070206879	0.070890192	0	0.115567655	0	0.023890095	0	0	0.036820807	0	0.063428325	0.134206509	0.057095411	0.200080239	0.091574319	0	0.011866595	0.04281626	0	0.013383541
TCGA-78-7160-01A	0.031051392	0.017886645	0.005405039	0.193675172	0	0.157412675	0.00605431	0.006958764	0	0.020996211	0	0.026506146	0.00711893	0.069674621	0.110766397	0.228971573	0.021756436	0.049432646	0.032133608	0	0	0.014199435
TCGA-86-8075-01A	0.057068102	0	0.015410292	0.012823885	0	0.164425576	0	0.045640508	0	0	0.023933476	0	0.042907052	0.07129962	0.032054765	0.208035338	0	0.162013284	0	0.110792415	0.010950952	0.042644734
TCGA-49-AAQV-01A	0.092403126	0.028234542	0.003598346	0.160403192	0	0.057978584	0	0.06613241	0.031892571	0	0	0.003264981	0.011988618	0.200907728	0.071765695	0.166675947	0.033955846	0.039126412	0.031671999	0	0	0
TCGA-78-7150-01A	0.117951136	0	0.048538596	0.173182841	0	0.04060539	0.034621358	0.077357322	0.000202719	0	0.001658009	0.021372478	0	0.090779387	0.079509201	0.162027324	0	0.127725975	0.008205863	0.004262326	0	0.012000075
TCGA-99-8033-01A	0.011184368	0.012335413	0.017515048	0.181136668	0	0	0.145305687	0.150839742	0	0	0.009872624	0.107964964	0.021826247	0.03508718	0.052674451	0.108729077	0	0.124063531	0	0.003437339	0	0.018027661
TCGA-50-5935-01A	0.021149895	0	0.021951514	0.076178352	0	0.210558293	0.006318665	0.021483353	0.037889221	0.042623998	0	0	0.010010293	0.099444168	0.059819688	0.09960843	0.160945071	0.070578172	0.061440884	0	0	0
TCGA-64-1677-01A	0.065167499	0.027800326	0.022070572	0.191351876	0	0.022873691	0.105224164	0.06117522	0.005062943	0.050132513	0	0.014026776	0	0.069653701	0.171629721	0.094614432	0.037396867	0.009117977	0.045215916	0	0.007485808	0
TCGA-78-7148-01A	0.049513869	0	0.028007383	0.213896295	0	0.082466725	0	0.069856292	0.048885839	0	0.041198649	0	0.017816376	0.032156868	0.102509457	0.182818911	0.073375653	0.004280684	0.030167419	0	0.021388434	0.001661147
TCGA-86-7714-01A	0.000246464	0.003116688	0.003578777	0.038472131	0	0.157867453	0	0.006734338	0	0	0.028908259	0.008531114	0.019456788	0	0.009646055	0.22438863	0.284885356	0.068023744	0.122359271	0	0	0.023784934
TCGA-50-5044-01A	0.019155129	0	0.049596634	0.187939176	0	0	0.02206433	0.098814061	0	0	0	0.079741961	0.008344463	0.034334073	0.074195981	0.225030943	0.033912298	0.066926046	0.091234638	0	0	0.008710266
TCGA-55-8512-01A	0.044279037	0	0.024050849	0.142200944	0	0.121045925	0	0.053599007	0	0	0.082558302	0.005085166	0.067630098	0.079434217	0.003229904	0.167260992	0	0.05788702	0.025287239	0.0412481	0.004908464	0.080294736
TCGA-55-8090-01A	0.055474621	0	0.04503435	0.046282498	0	0.172853386	0	0.059105549	0	0	0	0.020601772	0.032823403	0.053752378	0.061082146	0.212689625	0.143210393	0.010018681	0.053329919	0.001769438	0.018212094	0.013759746
TCGA-62-A46P-01A	0.063265676	0	0.099805862	0.146550405	0	0.040010011	0	0.06595501	0.017882168	0	0	0.0677617	0.022457438	0.043599008	0.01764636	0.227470384	0.020929927	0.063944321	0.079549219	0	0.003214796	0.019957713
TCGA-78-7154-01A	0.060489855	0	0	0.069255525	0	0.117511837	0	0.08408921	0	0.068334662	0	0.045598936	0.020050293	0	0.123427948	0.215855419	0	0.041302573	0.133314235	0	0.006946691	0.013822816
TCGA-78-7147-01A	0.01661139	0	0.016715635	0.180325416	0	0.03356505	0	0.047355722	0.024122756	0.019728885	0	0.037975692	0	0.012187472	0.19512561	0.193908217	0.036693324	0.048350238	0.134716853	0	0	0.002617741
TCGA-MP-A4TK-01A	0.012254738	0.066583782	0.001518802	0.072161229	0	0.138369707	0.011676023	0.03731443	0	0	0.012907807	0	0.004263431	0.273746112	0.054853677	0.206464986	0.043906733	0.019290718	0.040342956	0	0	0.004344868
TCGA-44-7669-01A	0.017671893	0.030737962	0.005506484	0.103217798	0	0.125030162	0.057831573	0.01387669	0	0	0.003652916	0.007600405	0.006800346	0.121767368	0.095171945	0.276206543	0.012565302	0.030639957	0.071283857	0	0	0.0204388
TCGA-44-7661-01A	0.042780191	0	0.002607741	0.055883019	0	0.16648945	0.063002362	0.00302964	0	0	0	0.00958526	0.079694775	0.036259004	0.075274962	0.224261886	0.04599772	0.124262699	0.043539911	0	0.011759134	0.015572246
TCGA-J2-A4AD-01A	0.031102563	0	0.058663835	0.105791045	0	0.063395045	0	0.089325886	0	0	0	0.018331812	0.055647665	0.222088725	0.004094091	0.148356431	0	0.090761194	0.07865641	0	0.033635998	0.000149301
TCGA-95-7043-01A	0.084330428	0	0.057305049	0.276022729	0	0	0.016839601	0.078541119	0	0	0.010120543	0.006442215	0.004987186	0.009496338	0.086940082	0.257355471	0.004472618	0.013367588	0.046531217	0	0.04711639	0.000131427
TCGA-44-6779-01A	0.026598545	0	0.013273484	0.229709856	0	0.061435322	0.023949076	0.030031939	0	0	0.012551341	0.072050412	0.012582457	0.018250748	0.097471411	0.206968233	0	0.012404041	0.159283545	0	0	0.023439591
TCGA-49-6742-01A	0.003660376	0.009136759	0.019845978	0.14126696	0	0.136985982	0	0.044204427	0	0	0.03150035	0.02600797	0.025941346	0.061771302	0.043473282	0.291651391	0	0.086601906	0.054087898	0.002978874	0	0.020885197
TCGA-50-5051-01A	0.084529386	0.007695039	0.135627029	0.110702504	0	0.050617435	0	0.090536085	0	0	0.044407467	0	0.009402899	0.078675822	0.004407864	0.134073931	0.068620626	0.085700424	0.057341062	0.028550556	0	0.009111871
TCGA-55-8299-01A	0.02525828	0.013356627	0	0.202637379	0	0	0.052910755	0.071139839	0.006614364	0	0.044653714	0.023200069	0.012887796	0.040477567	0.077274837	0.140479558	0	0.183990561	0.081445098	0	0	0.023673555
TCGA-97-8176-01A	0.032952435	0	0.024512965	0.113479119	0	0.036586338	0	0.03470726	0.011510511	0	0.024988931	0	0.042427596	0.200954264	0.022377376	0.312170064	0.013389778	0.008917972	0.032091985	0	0	0.088933404
TCGA-55-7816-01A	0.002227007	0	0.010287048	0.190109278	0	0	0.034846352	0.017472867	0	0	0.006774619	0.005135027	0.17236033	0	0.109658685	0.390280898	0.006719936	0	0.046593802	0	0	0.00753415
TCGA-55-6970-01A	0.043718895	0	0.014665905	0.083688853	0	0.176790447	0.034712079	0.055819001	0	0	0	0.011937107	0.025868475	0.073017134	0.087037768	0.220665162	0	0.093136585	0.064333511	0	0	0.014609079
TCGA-50-5939-01A	0	0.080153944	0.07090109	0.036611135	0	0.191726344	0.024381541	0.009491435	0.004481929	0	0.005205168	0.021182313	0.01486935	0.126793867	0.053400744	0.204723326	0	0.053433372	0.049389873	0	0.010862337	0.042392231
TCGA-05-4434-01A	0.032664715	0.008426823	0.004664588	0.087472964	0	0.147731395	0.072386957	0	0	0	0.040718007	0	0.015001933	0.064498255	0.174254893	0.214032164	0.028312211	0.015537906	0.069847505	0	0.002258759	0.022190926
TCGA-86-8359-01A	0.033677964	0	0.072345212	0.331951818	0	0.05126808	0.100049116	0.079719597	0.03946787	0	0.019843064	0	0	0.06721182	0.055554876	0.061520798	0	0	0	0.027781678	0	0.059608107
TCGA-62-8398-01A	0.08458691	0	0.022523217	0.07580381	0	0.178292573	0.02269167	0.048364812	0.028777404	0	0.056577195	0	0.022705516	0.071454004	0.085129685	0.171694091	0.052023822	0.012631264	0.022882764	0	0	0.043861263
TCGA-L9-A50W-01A	0.059379376	0	0.067636809	0.0412921	0	0.083837416	0	0.057795445	0.035365923	0	0	0.065313071	0.010254373	0	0.057227767	0.12702649	0.194331074	0	0.197135494	0	0	0.003404663
TCGA-55-A4DF-01A	0.046334866	0	0.014555524	0.128880072	0	0.089859822	0.077769752	0.068140438	0	0	0	0.034441042	0.005659493	0.154984915	0.158232793	0.147482245	0	0.026015476	0.046600178	0	0.001043384	0
TCGA-91-8497-01A	0.047583456	0.095099184	0.076684432	0.055125647	0	0.133413379	0	0.044355323	0.01108603	0	0	0.023490571	0.005156541	0.017505717	0.018011362	0.181367037	0.124987469	0.033197806	0.126946951	0	0	0.005989095
TCGA-50-5931-01A	0.086575524	0	0.044788789	0.073992221	0	0.105354859	0	0.197594669	0	0	0.01238459	0	0	0.166706356	0.052774357	0.134902104	0	0.076286927	0	0.01782843	0.030811174	0
TCGA-MP-A4TI-01A	0.046661849	0	0.01924928	0.148390973	0	0.047100292	0.085835522	0.02470942	0.008276925	0.017570904	0.003629565	0.024952616	0.021371626	0.144309818	0.131588457	0.203565278	0.016442004	0.030287204	0.012620757	0.006285324	0	0.007152188
TCGA-49-4505-01A	0.018491029	0.007519829	0.014121823	0.149285979	0	0.052070149	0.00890148	0.07299732	0	0	0	0.065301057	0.037201817	0	0.088455982	0.183847156	0.099548054	0.03248115	0.150679072	0	0	0.019098102
TCGA-62-A46Y-01A	0.038563579	0.017610717	0	0.125014585	0	0.010580452	0.004521287	0.065690364	0	0	0.002143081	0.031601546	0.027697152	0	0.06777306	0.316956943	0.154476755	0.028898516	0.071864354	0	0.005096296	0.031511313
TCGA-44-A4SU-01A	0.209448713	0	0.014198438	0.046099258	0	0.097980967	0.011876296	0.127691219	0.017260301	0.0219068	0	0	0	0.110992917	0.106751606	0.096891972	0.032798782	0.021058202	0.076508281	0.008536247	0	0
TCGA-49-4490-01A	0.05493777	0	0.021747203	0.126689391	0	0.161587007	0	0.043349427	0.048735392	0	0	0.015442332	0.029844035	0.107218995	0.07904754	0.195157757	0	0.041692176	0.059191511	0	0.015359464	0
TCGA-86-6562-01A	0.034106511	0	0.023924023	0.028427224	0	0.184234832	0	0.014371403	0	0	0.060932384	0	0	0.154550242	0.049916609	0.275011223	0.013218948	0.013354354	0.072268305	0.026395218	0	0.049288724
TCGA-55-8620-01A	0.03818767	0.022004549	0.008202327	0.238364003	0	0.037360174	0.030781758	0.089143494	0.003155976	0.003216923	0.019139162	0	0.001369013	0.14674749	0.168877177	0.171347308	0	0	0.021379514	0	0	0.000723462
TCGA-50-6594-01A	0	0.002675961	0.027367493	0.074873026	0	0.172715145	0.014996638	0.025946025	0.015901918	0	0.09191661	0	0.050601381	0.089520563	0.040614887	0.238561303	0.05920361	0.064969313	0.019615813	0	0	0.010520313
TCGA-38-4631-01A	0.070092811	0	0.086600564	0.180304893	0	0.012938216	0	0.064666513	0	0	0.027574265	0	0	0.096893477	0.100717626	0.143700633	0	0.0497996	0.008459579	0.01262944	0.019903047	0.125719336
TCGA-55-7907-01A	0.105463826	0	0.075781202	0.165232256	0	0.088872658	0.015805891	0.046566921	0	0.051444956	0	0.009173299	0	0.064339425	0.12828177	0.185424068	0.020235339	0	0.036430724	0	0	0.006947665
TCGA-73-A9RS-01A	0.121132254	0	0.089835259	0.177688827	0	0	0.065767091	0.078265241	0	0	0.028096046	0	0	0.116191762	0.058816336	0.148929536	0	0.001800443	0.112965109	0	0	0.000512096
TCGA-MP-A4TJ-01A	0.054715019	0.02403769	0.100136689	0.141129246	0	0.14681995	0.084077507	0.051196813	0	0	0.031558654	0.003201023	0.002183038	0.064353619	0.105371739	0.109657646	0.029249584	0.002628449	0.026992488	0	0.006547738	0.016143109
TCGA-MP-A4TF-01A	0.054723762	0	0.174577326	0.125282103	0	0.016916497	0.026067624	0.046515662	0	0	0.047382813	0.036691786	0	0.125129603	0.082282663	0.104904025	0	0.08168761	0.037585646	0	0.002994541	0.037258339
TCGA-50-6593-01A	0	0.049338475	0.005822626	0.052468762	0	0.073513761	0	0.030673236	0.016061464	0	0.001591603	0.001336744	0.043139294	0.115046795	0.026305076	0.203518146	0.206610593	0.021411534	0.106201809	0	0	0.046960083
TCGA-78-7542-01A	0.055920351	0	0.032207596	0.107664154	0	0	0.054730124	0.14038929	0.02717085	0	0.03336191	0.026249982	0.022538121	0.051951628	0.138659685	0.130904352	0	0.156025196	0.004838599	0	0.007241879	0.010146283
TCGA-78-8660-01A	0.018077685	0.010478826	0.003033755	0.221885493	0	0.011709723	0.093859232	0.075247146	0	0	0.053631393	0.016549229	0.00517879	0.083068456	0.106653165	0.20799055	0.023078336	0.007657846	0.06002088	0	0	0.001879493
TCGA-50-7109-01A	0.046905567	0	0.11493677	0.219091743	0	0.072481536	0.066065741	0.059382867	0	0	0.003677472	0.020134371	0.003992046	0.047101726	0.109415607	0.171413103	0.028826149	0.006003326	0.018041433	0	0.003431281	0.009099261
TCGA-MP-A4TD-01A	0.084310214	0.067517903	0.16199361	0.07338403	0	0.1281203	0	0.087261126	0	0	4.37E-06	0	0	0.142674518	0.020113597	0.171262521	0	0.031392948	0.031001881	0.00096298	0	0
TCGA-05-4396-01A	0.066454811	0	0.035473373	0.106530327	0	0.177159635	0.012116797	0.048777498	0.002957094	0	0.017951946	0.008636483	0.018462356	0.044184189	0.085470297	0.235571282	0	0.025992587	0.084717863	0	0	0.029543461
TCGA-4B-A93V-01A	0.076296484	0	0.139298339	0.158711966	0	0.020433043	0.037620075	0.077720558	0.016064382	0	0.018611855	0.03723086	0.005174466	0.225105901	0.060762281	0.113601268	0	0.002362115	0.011006406	0	0	0
TCGA-78-7161-01A	0	0	0.076156873	0.107911294	0	0.154354491	0	0.103185196	0	0	0	0.058573158	0	0.016644455	0.02656254	0.190435508	0	0.155995005	0.054649467	0	0	0.055532013
TCGA-50-5930-01A	0.081611257	0	0.210662446	0.155400031	0	0.082731719	0.010064274	0.036703993	0	0.00455363	0.015017728	0	0.010797291	0.137137108	0.071510219	0.164939681	0.000819258	0.004457103	0.010484847	0	0	0.003109415
TCGA-73-4676-01A	0	0.003054218	0.01201365	0.092988354	0	0.056901802	0.077705865	0.003281816	0	0	0.011233643	0.005410279	0.093289247	0.114841107	0.021328505	0.238053312	0.042998939	0.070111744	0.116726575	0	0.029516433	0.010544512
TCGA-05-5429-01A	0.134214303	0	0.044873426	0.056640248	0	0.231863181	0	0.051553732	0	0	0	0.02832943	0.014714571	0.020916511	0.038218432	0.153128211	0.045825813	0.016692923	0.099764447	0.004386583	0.024887417	0.033990771
TCGA-05-4418-01A	0.054821011	0	0.080566739	0.179361031	0	0.090817304	0.050934831	0.039575659	0.01126692	0	0.022671805	0	0.011024389	0.076724107	0.092519443	0.17524011	0	0.048948923	0.024837547	0	0.016934517	0.023755665
TCGA-49-4507-01A	0.015661442	0	0.02298625	0.38478518	0	0	0.138709043	0.037900482	0.024575973	0	0.031012127	0.048809198	0.004093797	0.029808668	0.062492046	0.140952981	0	0.007332127	0.048911972	0	0	0.001968714
TCGA-49-AAR9-01A	0.02935776	0	0	0.075933535	0	0	0	0.099048933	0.047742289	0.097157559	0	0.050847916	0	0.325969467	0.097692826	0.105312184	0	0.037248559	0.010822424	0.011399008	0	0.011467542
TCGA-78-7166-01A	0.054605612	0.03468555	0.049215619	0.177411123	0	0.055983572	0	0.122832062	0.043999143	0.031058162	0.003925098	0.025773275	0	0.115037709	0.135225494	0.118392476	0	0.018855637	0.012999469	0	0	0
TCGA-50-5936-01A	0.02240046	0.002534893	0.012770785	0.073188231	0	0.1149755	0.011221858	0.01206035	0.025729807	0	0.037751676	0	0.015074696	0.312795543	0.012583078	0.203574206	0	0.112972508	0.005085523	0.008479842	0	0.016801044
TCGA-50-5072-01A	0.120328124	0	0.042480843	0.10361078	0	0.144359987	0	0.091471323	0	0	0	0.006868467	0.029041486	0.071075308	0.062810163	0.207937653	0	0.062170324	0.039700436	0	0	0.018145105
TCGA-05-4402-01A	0.028418189	0.024301953	0.022429647	0.071352121	0	0.101492973	0	0.029006583	0.023387207	0	0	0.013247667	0.002056183	0.022797076	0.062142153	0.335143386	0.034099068	0.08739968	0.096025387	0	0	0.046700727
TCGA-78-7536-01A	0.026830899	0	0.038194535	0.082270385	0	0.024270474	0.021669026	0.146622915	0	0.094321373	0	0.050517716	0.011917671	0.010426693	0.137793274	0.257492819	0.027717322	0	0.025420437	0	0.006881161	0.0376533
TCGA-55-6979-01A	0.06521783	0	0.086579639	0.107403729	0	0.067559971	0.06062489	0.044264606	0	0	0.001614663	0.011044543	0.018538912	0.08542431	0.168591175	0.203061506	0.019784318	0	0.04466191	0	0	0.015628
TCGA-71-8520-01A	0.059234942	0	0.02440144	0.020595395	0	0.074737822	0	0.045875405	0.032295081	0	0.059791864	0	0.011458039	0.271400056	0.047548642	0.218630163	0.005495683	0.063801785	0.055264447	0.004302361	0	0.005166875
TCGA-L9-A443-01A	0.090903692	0	0.027505871	0.120672265	0	0.167797915	0	0.077830414	0	0.025741057	0	0.027743138	0	0.049733511	0.14610595	0.160582535	0.029091991	0	0.076291661	0	0	0
TCGA-50-6595-01A	0.015936897	0	0.014247469	0.129464143	0	0.061101386	0.019268148	0.022588679	0	0	0.03816132	0.013239246	0.004799249	0.221134327	0.171013812	0.221715913	0	0.026237764	0	0.023538848	0	0.017552801
TCGA-55-7914-01A	0.025217705	0.01958843	0.083693258	0.162777791	0	0.172469313	0.029200653	0.035104054	0.034820642	0.010075206	0	0.014639815	0	0.035319359	0.123178949	0.161983048	0	0.009949526	0.081982253	0	0	0
TCGA-78-7158-01A	0.066946075	0	0.033906872	0.057258456	0	0.131749258	0	0.016843043	0.004214395	0	0	0.028598834	0.03189501	0.034073024	0.044397649	0.198683677	0.103478165	0.029238534	0.212555326	0	0	0.006161682
TCGA-55-6978-01A	0.011591641	0	0.004640157	0.265173158	0	0.068086481	0.055046091	0.017082409	0	0.02176883	0	0.069940107	0	0.027471436	0.146464406	0.20344489	0.025411068	0.013470874	0.061280515	0	0	0.009127936
TCGA-78-7146-01A	0	0.029506372	0.002339821	0.147692309	0	0.126307587	0.085437654	0.063647781	0	0	0.014308108	0.010927971	0.032888609	0.113265358	0.081020356	0.167778793	0.00501617	0.074532299	0.000541921	0.031283103	0	0.013505789
TCGA-55-6712-01A	0.051129797	0	0.023690124	0.17356768	0	0.165094689	0.044111483	0	0	0.080333823	0	0	0	0.13486685	0.109420045	0.145474903	0.014385489	0.004363397	0.05316605	0	0	0.00039567
TCGA-MP-A4T7-01A	0	0.057348498	0.009266819	0.121562043	0	0.007001974	0	0.151211235	0.034699139	0	0.029529827	0.014503382	0.024972445	0.022052472	0.042479634	0.276095887	0.020460446	0.127612566	0	0.035730255	0	0.025473377
TCGA-97-8174-01A	0.024182329	0	0.035181645	0.10319849	0	0.207668091	0	0.032192007	0	0	0.003800279	0.016183245	0.035997651	0	0.08250598	0.268987172	0.012747628	0.055149648	0.114444036	0	0	0.007761798
TCGA-MP-A4T8-01A	0.075694478	0	0.043495222	0.048658279	0.008657786	0	0	0.054509579	0.047037751	0	0.033759603	0.001134505	0	0.290978591	0	0.165978827	0	0.187058504	0.022546416	0	0	0.02049046
TCGA-55-8092-01A	0	0.07362212	0.154836722	0.253087325	0	0	0.128371869	0.031029126	0	0.022532412	0.00269465	0.00626577	0.001634745	0.046547034	0.120623745	0.134767643	0	0	0.023986839	0	0	0
TCGA-62-8394-01A	0.04460413	0	0.018054208	0.120065244	0	0.070443077	0	0.057206602	0.031270608	0	0	0.009900101	0.017102364	0.137902162	0.112140109	0.208040487	0	0.147264929	0.025698729	0	0	0.00030725
TCGA-86-8055-01A	0.008381851	0.004387036	0.064097216	0.030592372	0	0.174269867	0	0.022948765	0	0	0.014152414	0	0.041810324	0.136722557	0.062829538	0.225915223	0.022050019	0.081154655	0.056499069	0.01507211	0	0.039116984
TCGA-05-4250-01A	0.024877969	0	0.016711929	0.271364145	0	0.010780128	0.111929818	0.058735364	0	0	0	0.035049438	0.014153845	0.042160892	0.096447707	0.223468821	0.006573121	0.013958868	0.031590457	0	0.021845119	0.02035238
TCGA-50-6591-01A	0.004532155	0	0.002301948	0.059970259	0	0.157935132	0	0.115479494	0.026022104	0	0.021995681	0	0	0.403866156	0.004422964	0.06737926	0	0.07163161	0	0.064463239	0	0
TCGA-55-6975-01A	0.09805103	0	0.149774607	0.091105672	0	0.083353553	0	0.050759501	0.000526417	0.034253036	0	0.02496648	0.070894256	0.056437335	0.031868851	0.127630407	0	0.118725442	0.053044519	0	0	0.008608893
TCGA-86-A4D0-01A	0.02548075	0	0.054112581	0.025845848	0	0.150398851	0.077106879	0.121885197	0	0	0	0.093213955	0.026141765	0.023452089	0.079296282	0.192675169	0.027365225	0.031883322	0.071142088	0	0	0
TCGA-55-A490-01A	0.027615147	0	0.114343022	0.101839351	0	0.093082474	0.00321063	0.027617074	0.073327969	0	0.021286341	0	0.042835234	0.162608461	0.034922403	0.175104519	0.086118105	0.00705948	0	0.027412381	0	0.001617409
TCGA-44-2666-01A	0.024872618	0	0.028433949	0.124709577	0	0.130536824	0	0.05520208	0.027296951	0	0	0.006129267	0.027379927	0	0	0.116336298	0	0.104574737	0.263965986	0	0.090561785	0
TCGA-05-4415-01A	0.060329686	0	0.057765602	0.206228987	0	0.058750457	0.115775163	0.056526031	0	0	0.058169699	0.015159473	0.009387868	0.04122957	0.093232312	0.11809504	0	0.02526767	0.048490313	0	0	0.03559213
TCGA-95-7562-01A	0.089173511	0	0.08609696	0.083608344	0	0.132630344	0.042338491	0.020026143	0.010463963	0	0.024173174	0	0.006042544	0.100307655	0.13992093	0.182533686	0.003675295	0.010576029	0.043694668	0	0	0.024738263
TCGA-MP-A4TC-01A	0.013090743	0	0.015067838	0.156565741	0	0.042212808	0.082576908	0.037985117	0	0	0.03621468	0	0	0.175118232	0.119525713	0.220157672	0.013289274	0	0	0.076691764	0	0.011503508
TCGA-64-5775-01A	0.009669583	0	0.02556611	0.061911158	0	0.147490365	0	0.038631706	0.013295144	0	0.002956136	0.029602741	0.034754055	0.13099296	0.049338089	0.36468644	0	0.005051228	0	0.063342175	0	0.022712111
TCGA-L9-A5IP-01A	0.018142163	0	0.040037123	0.102704291	0	0.008075884	0.103867645	0.102757759	0.040041187	0	0.037382146	0.030507695	0.002223674	0.132985937	0.037303144	0.085963156	0	0.02202479	0.061302508	0	0.09875088	0.075930017
TCGA-73-4677-01A	0.019509974	0.005239864	0.094595199	0.142856573	0	0.173563748	0.01880204	0.039009313	0	0	0	0.01215565	0.021365269	0.019829959	0.037987275	0.198173674	0.075788156	0.042042792	0.075584013	0	0	0.023496499
TCGA-93-A4JO-01A	0.068625055	0.029544075	0.009630868	0.15522959	0	0.090441738	0.022499444	0.043643026	0.00925993	0	0.010254275	0	0.016113823	0.122888709	0.110899867	0.232139037	0.025263121	0	0.05356744	0	0	0
TCGA-50-6673-01A	0.07412032	0	0.059033168	0.038208919	0	0.130085499	0	0.095484395	0.015466642	0	0	0.00894401	0.022027808	0.120637731	0.035993746	0.23143048	0.036096014	0.066119377	0	0.035998084	0.017531591	0.012822215
TCGA-86-8672-01A	0.00237868	0	0.082647578	0.265212952	0	0	0.089160756	0.07237248	0.013067201	0	0.036117294	0.013799398	0.011497635	0.125698414	0.073924606	0.166744355	0.028351799	0	0.013098866	0	0	0.005927986
TCGA-97-7938-01A	0.056334761	0.008216737	0.023793127	0.102697637	0	0.151129636	0.02021221	0.071537149	0	0.008707788	0	0	0	0.033957394	0.079705821	0.159554717	0.04570419	0.028949649	0.15536505	0	0.040665019	0.013469116
TCGA-NJ-A4YI-01A	0.000179425	0.012862189	0.012010428	0.014885648	0	0.119563529	0	0.038650884	0.021203105	0	0	0.03126839	0.126670023	0.068896318	0.030225409	0.294679874	0.133303819	0.014400652	0.033685408	0	0.019247118	0.028267782
GSM748053	0.011847054	0	0.021602639	0.073490079	0	0.131193659	0	0.015552071	0	0	0	0.008149698	0.032914883	0.046756094	0.047195631	0.286053566	0.056926493	0.082566847	0.184293825	0	0	0.001457463
GSM748054	0.029116391	0	0.038834873	0.061678604	0	0.138622922	0	0.049231056	0.001438935	0	0.018702503	0	0.030984174	0.099972161	0.041729684	0.289635863	0.012237245	0.093809203	0.075385658	0.010880449	0.007740279	0
GSM748055	0.019601167	0	0.025084035	0.075691117	0	0.085992526	0	0.043242758	0.042483886	0.002375386	0	0.016321883	0.001942601	0.233260316	0.061336515	0.19592955	0.096816335	0.033839961	0.060495006	0	0	0.005586958
GSM748057	0.069701504	0	0.230544435	0.21010824	0	0.009357832	0	0.065908037	0.032006008	0	0.021519991	0.016378752	0.005807525	0	0.033936055	0.16378034	0.005168879	0.087752327	0.048030075	0	0	0
GSM748058	0.019019388	0	0.005419995	0.052684267	0	0.150803813	0	0.00529422	0	0	0	0.010962605	0.028405733	0.022227978	0.030480286	0.224854187	0.210760387	0.050595502	0.164896452	0	0.016141402	0.007453784
GSM748064	0.026083009	0.092290598	0.000813887	0.097954096	0	0.102830175	0.03035251	0.074362335	0	0	0	0.004610312	0.012314241	0.013934447	0.115279432	0.204663825	0.081082913	0.007334643	0.125951494	0	0	0.010142083
GSM748068	0.010824072	0.066037352	0.016218387	0.181152885	0	0.054734538	0.052962664	0.069125476	0	0	0.003506054	0.016118709	0.027694178	0.047784467	0.17060328	0.226844409	0.043863302	0	0.001450769	0.009132003	0	0.001947454
GSM748071	0.023242151	0.038459812	0	0.133672906	0	0.064398286	0	0.101236873	0	0	0	0.028520666	0.000543069	0.002978743	0.028694441	0.279867491	0.074412065	0.080232618	0.052889849	0.026691018	0.015880073	0.048279939
GSM748075	0.017996625	0	0.006011971	0.093193912	0	0.005152846	0.010536539	0.052185315	0	0	0	0.037179314	0.024824471	0.255985116	0.081960792	0.24932419	0.082801562	0.020221759	0.040275278	0	0.003372059	0.018978251
GSM748077	0.035277447	0.015709559	0.052561376	0.087451081	0	0.064665894	0	0.04516031	0	0	0.03069791	0	0.007208003	0.218678915	0.05706091	0.297827481	0	0.003457015	0.031491314	0	0.007336159	0.045416626
GSM748078	0.046774148	0.047327343	0	0.039097154	0	0.135939626	0	0.058991708	0.011383502	0.03416328	0	0.00034209	0	0.00863965	0.097915393	0.175603184	0.055691437	0.090891846	0.183625946	0	0	0.013613694
GSM748079	0.013202333	0.04212368	0.01606975	0.12404766	0	0.106699767	0.027533129	0.029665188	0	0.049703733	0	0.016462095	0.032097784	0.117427358	0.121839421	0.195097854	0.023216688	0	0.075254174	0	0	0.009559386
GSM748080	0.096822248	0	0.072859655	0.110648244	0	0.091395586	0	0.054325589	0.013621536	0	0	0.066698106	0	0.032480985	0.156525768	0.168188582	0.032270204	0	0.050659031	0	0	0.053504466
GSM748081	0.051207853	0	0.079119296	0.236077108	0	0	0	0.116103727	0.022732088	0	0	0.092736933	0.026280564	0.086989308	0.013799817	0.101904977	0.000868696	0.115342726	0.056836907	0	0	0
GSM748083	0.011547032	0.006675775	0.007059542	0.040672788	0	0.153410107	0	0.05462515	0.010326917	0	0.011113004	0.010679345	0	0.247053907	0.052533876	0.259088811	0.065222972	0.007920645	0.055785791	0	0	0.006284337
GSM748085	0.076565238	0	0.212841567	0.016656302	0	0.146033828	0.002965175	0.069784013	0	0.02061205	0.000592565	0	0	0.016016196	0.038682989	0.189792383	0.086667925	0.038169387	0	0.062918824	0.019161344	0.002540214
GSM748086	0.015169353	0	0.103256773	0.112468682	0	0.256561602	0	0.02340364	0	0	0.030995319	0	0.042116366	0	0.045637008	0.125722557	0.092671812	0.047319683	0.090148828	0	0.014528379	0
GSM748087	0.001845179	0.006436969	0.002366264	0.067845403	0	0.099446483	0	0.018010614	0.002930061	0	0	0.0327142	0.048886921	0	0.012802317	0.211722603	0.143095309	0.08649973	0.265397947	0	0	0
GSM748089	0.022894391	0.025974001	0.004947431	0.243371506	0	0	0.120960129	0.051719802	0	0.035016161	0	0.029587821	0.004876641	0.045684574	0.134688169	0.13879855	0.052358279	0.020513429	0.059994841	0	0	0.008614275
GSM748090	0.136775527	0	0.048221969	0.159998293	0	0.116732318	0.002974941	0.071721915	0	0	0	0.004835774	0.037488701	0	0.02300097	0.157845941	0.119218233	0.031581032	0.07748029	0	0	0.012124095
GSM748091	0.026220766	0	0.016339603	0.073363829	0	0.05161869	0.02494338	0.055977758	0.022764233	0	0.048344372	0	0.038618383	0.107443765	0.077011443	0.232724291	0.055106664	0.125608166	0.013828538	0	0.01033246	0.01975366
GSM748092	0.00212837	0.018168125	0.053240091	0.106346909	0	0.140995233	0.04823572	0.033647571	0	0.017178259	0	0	0	0.256213559	0.152822242	0.140853709	0	0	0.017054257	0.00011968	0	0.012996275
GSM748094	0	0.00666475	0	0.119768582	0	0.052586786	0	0.020820265	0.003893629	0	0.004780077	0.001475766	0.065419408	0.002764818	0.00950326	0.24597798	0.236325478	0.064646105	0.103431131	0	0.045604053	0.01633791
GSM748100	0.039146553	0.027418012	0.029826966	0.161630013	0	0.119359965	0	0.049963366	0.003526275	0	0.023651815	0.013416541	0	0.159109964	0.12880696	0.176881196	0.028489613	0.015742571	0.02303019	0	0	0
GSM748101	0.067205503	0.017686553	0.014273427	0.090229103	0	0.035499292	0.00275816	0.086744516	0	0.057625994	0	0.010402612	0.026045763	0.025889085	0.098443497	0.161846652	0.101151687	0.02523453	0.174078437	0	0	0.004885189
GSM748102	0.029544281	0.017110486	0.15614328	0.287922217	0	0	0.143129742	0.019975294	0.000566129	0.007421095	0.006800259	0	0.0106373	0.036917303	0.083827506	0.137123833	0.006868426	0	0.056012849	0	0	0
GSM748103	0.032894482	0.019081779	0.010314605	0.093666635	0	0.075566313	0	0.042438134	0	0.021378339	0	0.01805499	0.01585655	0.068924184	0.045680097	0.304338061	0.111081745	0.014944537	0.065007991	0.021734808	0.030520371	0.008516378
GSM748104	0.017344648	0	0.014547295	0.059225463	0	0.184874026	0	0.034168382	0	0.0548572	0	0	0.059766	0	0.031590311	0.247739635	0.104602413	0.051542526	0.081175645	0.022279268	0.007485369	0.02880182
GSM748108	0.037271579	0.030539443	0.067337879	0.095108367	0	0.119365003	0.01174989	0.030279917	0.015762549	0	0.030771873	0.038206425	0.012453252	0.07421729	0.152579341	0.144407953	0.071120033	0.019463248	0.037666484	0	0	0.011699474
GSM748111	0.042190207	0	0.012884761	0.138400902	0	0.171092077	0.019691781	0.055400973	0.004120453	0	0.027603639	0.004258208	0.018199896	0.022727631	0.136260978	0.200423125	0.049821776	0.000107426	0.080936937	0	0.008334497	0.007544732
GSM748113	0.132369315	0	0.072261007	0.058395987	0	0.008085787	0	0.116438877	0.036204572	0	0.090169549	0.009180443	0	0.306565996	0.011711049	0.059671638	0	0.024168411	0	0.074777369	0	0
GSM748116	0	0.039838689	0.064249047	0.285987328	0	0	0.089861089	0.044045169	0.027107521	9.22E-05	0	0.01621258	0.003456743	0.088689763	0.097035704	0.218625393	0.013856889	0	0	0.001707089	0	0.009234827
GSM748121	0.104122501	0	0.074807962	0.110548985	0	0.114275978	0.043508009	0.052046741	0	0.0047646	0	0.016521859	0	0.031799007	0.053182005	0.212729598	0.078207297	0.015669333	0.087816125	0	0	0
GSM748122	0.105308772	0	0.10981907	0.151948964	0	0.143544146	0.0278556	0.005113047	0	0	0.03540771	0	0.003015747	0.054175899	0.032420815	0.156802827	0.038992311	0.041110672	0.091209833	0	0	0.003274586
GSM748123	0.04553754	0.071922921	0.031883768	0.064760635	0	0.141522838	0.01400368	0.061215385	0	0.025365623	0.006733618	0	0	0.103651373	0.158312485	0.17586804	0	0.001325	0.090510974	0	0	0.00738612
GSM748124	0.00691311	0.012229179	0.129324887	0.287892474	0	0	0.081555334	0.047997915	0	0	0.014126998	0	0.004740297	0.022483715	0.113427851	0.16213377	0.003522155	0.058372118	0.023705178	0	0	0.031575019
GSM748125	0.018489185	0	0.026441638	0.185231579	0	0.067939401	0.05982102	0.053867242	0	0.068161756	0.018435277	0	0.006087117	0.090992462	0.151836347	0.146258798	0.006469638	0.002686138	0.086718597	0	0.002591643	0.007972164
GSM748126	0	0.010569226	0.072391573	0.167729591	0	0.111205174	0	0.065544852	0.067316249	0	0.024941212	0.005539837	0.032855401	0.080535861	0.096511848	0.151396786	0.063810427	0.006462812	0.015994495	0	0	0.027194656
GSM748127	0.011230605	0.002203216	0.091534452	0.177343403	0	0.079104968	0.072531413	0.020508874	0.00224455	0	0	0.022037708	0.004985017	0.075236762	0.102487453	0.266804163	0	0	0.044047025	0	0.000600828	0.027099564
GSM748128	0.031843796	0.027990169	0.06968642	0.158374922	0	0.047439805	0.067422172	0.015059609	0.008361853	0	0.029118437	0.004655341	0.006831447	0.129299486	0.078302484	0.244908103	0.003359303	0.031814721	0.027566593	0	0	0.01796534
GSM748130	0.006992287	0.01162012	0.004413607	0.08829588	0	0.097078751	0	0.051473273	0.022570548	0	0	0.035389813	0.030343692	0.142665853	0.016395934	0.263614995	0.045329373	0.078428484	0.091598622	0	0	0.013788768
GSM748131	0.013244226	0.034693978	0	0.150069812	0	0.107591595	0.037186144	0.044105839	0	0.026831696	0	0.028343704	0	0	0.116336208	0.24144037	0.021703167	0.100063992	0.068664301	0	0	0.009724968
GSM748135	0.002092086	0.06307761	0.000358482	0.099005452	0	0.086662794	0.012956904	0.124441936	0	0	0.062371181	0.018173833	0.010091868	0	0	0.195141664	0.08768789	0.102708276	0.135230024	0	0	0
GSM748137	0.0712366	0.05947965	0.00161174	0.098829392	0	0.249409489	0.005162005	0.052693297	0.021664965	0.039335393	0.007692559	0	0	0.090858537	0.087722982	0.106889126	0.047471373	0.035762982	0.022081796	0	0	0.002098114
GSM748138	0.098987824	0	0.107508764	0.12533548	0	0.073964885	0.043902833	0.00712225	0.018792166	0	0.037460991	0	0.021486669	0.138663892	0.055611449	0.117435073	0.017577726	0.090724948	0.022120374	0.010300911	0	0.013003767
GSM748139	0.028522518	0.005255249	0.157304255	0.257934342	0	0	0.094909151	0.034813604	0.007850395	0	0.006466253	0.026565102	0.02220013	0.051599191	0.08627342	0.192482775	0	0	0	0	0.002460256	0.025363359
GSM748140	0.151777359	0	0.214286611	0.095324628	0	0.05983525	0.003775691	0.049046884	0.007353042	0	0.051813189	0.022186999	0.025453817	0.047165612	0.053749072	0.110252394	0.003393586	0.046165151	0.044102471	0.003813044	0	0.0105052
GSM748142	0.087320233	0	0.009284586	0.062669756	0	0.187097867	0	0.019454521	0.009142581	0	0	0.026799351	0.094503231	0	0.053613784	0.125282056	0.053978372	0.059477615	0.211376046	0	0	0
GSM748143	0.047191493	0	0.084998904	0.125759079	0	0.02288003	0.022093269	0.025868782	0.014880838	0	0.000830006	0.031142588	0	0.0416443	0.060080489	0.07657141	0.019492311	0.009098791	0.417467708	0	0	0
GSM748146	0.071786724	0	0.073714373	0.194643158	0	0.081761232	0.057233436	0.011310532	0.001235646	0	0.035599113	0	0.015065124	0.033438002	0.091252604	0.177843023	0.100815377	0.015587999	0.035218283	0	0	0.003495374
GSM748147	0.047500846	0.026876541	0.063073933	0.043079211	0	0.167395746	0	0.110455976	0.003961994	0	0.006811114	0.017346741	0	0.039075964	0.155658664	0.192597685	0.0197624	0.005767137	0.100636046	0	0	0
GSM748150	0.097312485	0.029251173	0.191866532	0.063687503	0	0.153629187	0	0.078678589	0	0.027212161	0	0	0.001031116	0	0.014643383	0.178201822	0.001506274	0.026536835	0.123351281	0.004172273	0.0041744	0.004744986
GSM748152	0.065011297	0.04548585	0.023496031	0.140342268	0	0.208314167	0	0.073915639	0	0.026726498	0	0.004401629	0.024937629	0.006557835	0.106471782	0.133989955	0.064492146	0.013791908	0.024111493	0.00775354	0.019315058	0.010885276
GSM748157	0.079641387	0	0.014581217	0.103449383	0	0.202010145	0	0.085233901	0	0	0	0.018305466	0.069012209	0	0.070972714	0.164519655	0.070016413	0.047314313	0.029462472	0.016129622	0.029351102	0
GSM748161	0.031414261	0.025193778	0.017496946	0.114645951	0	0.044940259	0.00404087	0.047946424	0	0	0.036626716	0	0.00911885	0.199593697	0.049148893	0.261259156	0.004836876	0.017580565	0.08394748	0	0	0.052209279
GSM748162	0.025730446	0	0.022730042	0.224592981	0	0	0.043016784	0.048652015	0.021410002	0	0.007527482	0.030058611	0	0	0.143285942	0.296580708	0.098857223	0	0.034161903	0	0	0.003395861
GSM748164	0.08988115	0	0.071590359	0.056283877	0	0.146366638	0	0.052981428	0	0.037237294	0	0.032490696	0.042878383	0	0.070765592	0.155274008	0.037556703	0.005480314	0.201213557	0	0	0
GSM748166	0.004542441	0.03594764	0.081469499	0.077641837	0	0.13124048	0.011040269	0.050402386	0	0	0	0.015799892	0	0.17432326	0.057919288	0.257955648	0	0.019743056	0	0.044249956	0.037724351	0
GSM748167	0.028392357	0.007503013	0.014833219	0.050523946	0	0.167632421	0	0.060843429	0.01004817	0	0	0.0296122	0.012342809	0	0.039601234	0.171850016	0.131342303	0.136176196	0.106981102	0	0.029707426	0.00261016
GSM748169	0.022784144	0.011008657	0.009472819	0.134478819	0	0.155321805	0.017467819	0.047166072	0	0	0.058372142	0	0.003025752	0.065459905	0.120307406	0.246681733	0.032902386	0.010613442	0.057813202	0	0	0.007123898
GSM748170	0.04510137	0	0.061850622	0.312390558	0	0	0.013652853	0.042860613	0.012968361	0.038575986	0	0	0	0.167360446	0.115483843	0.155253267	0.001546174	0	0.031361565	0	0	0.001594343
GSM748171	0.009198954	0	0	0.069882668	0	0.117538044	0	0.030039255	0	0	0	0.029107707	0.043355434	0.036936741	0.031260934	0.23957245	0.09677175	0.019533615	0.238969591	0	0.027178269	0.010654589
GSM748173	0.070703598	0	0.029939346	0.113024724	0	0.086155862	0.002630208	0.03272054	0.001548026	0	0.000504966	0.004692678	0	0.208789264	0.047717025	0.269067111	0.033171352	0.005358523	0.044482308	0.02838181	0.0042324	0.016880261
GSM748175	0.036728057	0	0.095209857	0.165113027	0	0.129763213	0.016560336	0	0	0.000938165	0.005691936	0.007844041	0.035732481	0.18535127	0.01640632	0.206608498	0.012947979	0.026513995	0	0.016110845	0	0.042479981
GSM748179	0.003977986	0	0.005285516	0.142554502	0	0.141521529	0.02174879	0.068060268	0	0	0	0.077227131	0.012560853	0.008951013	0.030906407	0.242016556	0.089371369	0.105166915	0.030022389	0	0	0.020628775
GSM748180	0.07237559	0.001220768	0.048728585	0.102950191	0	0.17903115	0	0.032723716	0.018819198	0	0.004291666	0	0.007088564	0.051619546	0.083439105	0.196631691	0.100061404	0.012506305	0.087145244	0	0	0.001367278
GSM748181	0.015894178	0	0.014083799	0.044592921	0	0.247106017	0	0.010446945	0	0	0.012522357	0	0.093646153	0	0.006319431	0.170641568	0.11729496	0.035630382	0.077905723	0.008104068	0.097408913	0.048402585
GSM748185	0.003138179	0	0.031793769	0.246581887	0	0.06223485	0.033636297	0.033595255	0.010645371	0	0.002066074	0.077844014	0.020723032	0.171861528	0.130279963	0.11958494	0	0.027684569	0	0.013409857	0	0.014920416
GSM748186	0.073378389	0	0.015882495	0.201449267	0	0.066650823	0.150005716	0.061435551	0	0.042208468	0.032689822	0.007055504	0	0.04615229	0.118643562	0.114998736	0	0.014052548	0.054406665	0	0	0.000990164
GSM748187	0.038441049	0	0.01433329	0.13661901	0	0.017694547	0.065360225	0.034564544	0	0.063487358	0	0	0.060088089	0.030891325	0.128295442	0.263815784	0.044060184	0.001191193	0.052788993	0	0.02960258	0.018766387
GSM748188	0.004362659	0.028426094	0.028587451	0.10412799	0	0.134138389	0	0.040388647	0.009283814	0	0	0.031619444	0.012540422	0.157228798	0.082598599	0.162531284	0.030615704	0.008524438	0	0.066199638	0.048660039	0.05016659
GSM748189	0.034829639	0.012693443	0	0.345258186	0	0	0.105783504	0.054359899	0	0.009651351	0.012351862	0.001172809	0.020245049	0.049737827	0.139157754	0.136788399	2.27E-06	0	0.046182703	0	0	0.0317853
GSM748239	0.021446992	0	0	0.13990543	0	0	0.037970024	0.08216084	0.009989697	0.043945539	0	0.002524234	0	0.29761542	0.040616159	0.229864968	0	0.026598347	0	0.025582806	0	0.041779545
GSM748240	0.066856801	0	0.051401791	0.055011472	0	0.079976036	0	0.018986552	0	0	0.0015591	0.027329611	0.041061019	0.134953827	0	0.094278627	0	0.129575643	0	0.134132869	0.05141922	0.113457431
GSM748242	0.048585788	0.047615087	0.049364273	0.08833573	0	0.145087825	0.0680221	0.018205556	0	0.061575816	0	0	0.004466442	0.042243421	0.100967378	0.172779302	0.009269712	0	0.04668505	0	0.070840739	0.02595578
GSM748243	0	0.01665007	0.125563478	0.077349904	0	0.097880145	0.034862916	0.029082167	0.009158214	0	0.038202869	0	0.00339168	0.098485328	0.027367807	0.273811208	0	0.054624928	0.042427587	0	0.008803204	0.062338494
GSM748264	0.025673588	0	0.011320004	0.01204124	0	0.174104202	0.0303606	0.032109426	0.028238948	0.020913174	0	0.022190465	0.07050052	0	0	0.128166692	0.160621423	0.145876718	0.107512073	0	0.022391544	0.007979381
GSM748271	0.030199453	0	0	0.131189743	0	0.150729533	0	0.056547312	0.022052123	0.014210948	0.002248578	0.025707816	0.00948158	0.157444547	0.126751068	0.195547568	0.044546967	0	0.011079833	0	0.01411085	0.008152081
GSM748276	0.021392095	0.003454486	0.025753085	0.016633801	0	0.220560336	0.067396457	0.075849052	0	0.03993769	0	0	0	0.126879497	0.11309748	0.171605584	0	0.037776189	0	0.012822176	0.020131217	0.046710856
GSM748277	0.022739545	0	0.071580739	0	0	0.260406327	0	0	0.083892319	0	0.056278574	0.021048294	0.025860282	0.091131751	0.01460889	0.179211539	0	0.077558263	0.085376309	0	0.007131532	0.003175637
GSM748278	0.037884659	0.007137774	0.039345124	0.160995003	0	0.098050427	0.061588833	0.037715692	0	0.001340938	0	0.020780046	0	0.186090771	0.08666596	0.16520484	0	0.002413628	0.064172082	0	0	0.03061422
GSM748279	0.061075567	0	0.022229072	0.061265849	0	0.118871757	0.039804323	0.028499838	0.014017523	0	0.031722096	0	0.010474576	0.166372993	0.088316288	0.197511824	0.044621218	0.008178247	0.028326186	0	0.021685195	0.057027447
GSM1465989	0	0.0085456	0.034226298	0.146007293	0	0.115193204	0	0.015989385	0	0.04443206	0	0.045150334	0.026028654	0.036522676	0.046809924	0.235268056	0.017902049	0.013171863	0.210659037	0	0	0.004093567
GSM773540	0.015089199	0	0	0.094970734	0	0.101169139	0.036057177	0.097373771	0	0	0.041312424	0.072573628	0.030030027	0.131723163	0.023980286	0.114043637	0	0.095305156	0.10816507	0	0	0.038206589
GSM773541	0.032768977	0	0.022922722	0.060934561	0	0.069386068	0	0.074324091	0	0	0	0.046646641	0.031335221	0.082593329	0.033611852	0.232138468	0.133025777	0.033806412	0.073355862	0.015196517	0.010839241	0.047114262
GSM773542	0.038972408	0	0.026066042	0.114190538	0	0.085305485	0.031971067	0.009141106	0	0	0	0.036448149	0.149361223	0.084053554	0	0.207729921	0	0.032568357	0.16333988	0	0	0.02085227
GSM773543	0.034062774	0.048552273	0.030942161	0.068086653	0	0.051721838	0	0.064401954	0	0	0.041013472	0.009775428	0	0.150694895	0.052734734	0.237903835	0	0.086073836	0.080946544	0	0	0.043089603
GSM773544	0.05667585	0	0.114675429	0.063883746	0	0.133802134	0.032032559	0	0	0	0	0.030770473	0	0.210490474	0.015938095	0.151828461	0.122750761	0	0.043489236	0	0	0.023662785
GSM773545	0.092889384	0	0.111312055	0.171327365	0	0.019647385	0	0.055086609	0.003168498	0.002234989	0.039556434	0.018673868	0.003365918	0.079362007	0.075919173	0.155899423	0.029661672	0.091015539	0.036141516	0	0	0.014738164
GSM773546	0.055497093	0	0.081235204	0.057310104	0	0.152744671	0	0.010352601	0.015064721	0	0.049184435	0	0.002066586	0.026471571	0.08715671	0.269294991	0.06574133	0	0.036141738	0.024493483	0	0.067244761
GSM773547	0.026906748	0.018643486	0	0.21523812	0	0.001781414	0	0.060233626	0	0	0.053445472	0.024503116	0.017441267	0.032096121	0.047289964	0.207366555	0	0.08025411	0.190362197	0	0	0.024437804
GSM773548	0.076515734	0	0.033952278	0.064075058	0	0.037737178	0.016244658	0.083033729	0.041651954	0.011382685	0	0.002738062	0	0.23570159	0.122964884	0.181656667	0	0	0.025674081	0.064199395	0	0.002472048
GSM773549	0.061092767	0	0.076798718	0.042575941	0	0.073889399	0	0.005565242	0	0.010900928	0	0.045593211	0	0.171033412	0.127166384	0.191232635	0.079683247	0	0.100539273	0	0	0.013928845
GSM773550	0.104951539	0	0.07727372	0.031112446	0	0.190118599	0.032109476	0.038016699	0	0	0.030674163	0.003721269	0.006301916	0.010270979	0	0.229683661	0.04676436	0.019376957	0	0.128380012	0	0.051244203
GSM773551	0.025270553	0	0.003416828	0.1433425	0	0.21423748	0.04573134	0.00686797	0	0	0.013296615	0.000898679	0.031467143	0	0.13933543	0.199428558	0.117450836	0.02898212	0.00022154	0.010841825	0.010746151	0.008464432
GSM773552	0.016466636	0	0.027420379	0.124449255	0	0	0.104486881	0.074394145	0	0.024827817	0.018106323	0.068529447	0	0.061441179	0.070766592	0.244676811	0	0.093658527	0.054173654	0	0	0.016602354
GSM773553	0.028250819	0	0.059137458	0.265769163	0	0.122559674	0.015708523	0.098359108	0	0	0.040687709	0	0.006057138	0	0.01841524	0.168965823	0.098505912	0.055411008	0	0.022172425	0	0
GSM773554	0.070530174	0.021266883	0.006701786	0.231849966	0	0.013425395	0	0.047906538	0.083981687	0	0.012427184	0.027148579	0.019759016	0.142487466	0.093178959	0.202896505	0	0	0.026439863	0	0	0
GSM773555	0.056078665	0	0.028250123	0.274398155	0	0	0.174194056	0.046508743	0	0.018410552	0	0	0	0.125611484	0.060116898	0.136810689	0	0.079399232	0.000221402	0	0	0
GSM773556	0.035904495	0	0.039154809	0.150539448	0	0.033728769	0.019319299	0.091498056	0.016877089	0	0.013146948	0.011297313	0	0.131235517	0.112240206	0.294981094	0.014877578	0.024795393	0	0.010403986	0	0
GSM773557	0.101122532	0	0.205800463	0.195272078	0	0.068786766	0.046056717	0.017611101	0.032726222	0	0	0	0.005942578	0.031810428	0.062990452	0.141965594	0.028546508	0.018818908	0.032010052	0	0.00054371	0.009995891
GSM773558	0.095276102	0	0.053362493	0.045704571	0	0.11857258	0.020510068	0.014884299	0.061802803	0	0.091687002	0	0	0.246506285	0	0.107531405	0	0.001825448	0	0.081895777	0.016659468	0.043781699
GSM773559	0.009560189	0	0.016999098	0.201419495	0	0.003018697	0.110108072	0.008989895	0	0	0	0.005065094	0.132315268	0	0.085332967	0.226113964	0.099305751	0.027652527	0.063375291	0	0	0.010743692
GSM773560	0.111073068	0	0.027798057	0.071817738	0	0.060349106	0.082219564	0.074873418	0	0	0.005249427	0.016366433	0.014006151	0.074024135	0.115636603	0.199820978	0.03574248	0.052570702	0	0.040577475	0	0.017874665
GSM773561	0.013814567	0.022669565	0.025785538	0.214543556	0	0.030309018	0.042245782	0.091307237	0	0.010841022	0.013345179	0.014323717	0	0.081825881	0.238593627	0.096986671	0.010382854	0	0.093025785	0	0	0
GSM773562	0.046646603	0.087274993	0	0.036522021	0	0.213925934	0.054536986	0.077467398	0	0	0.07208634	0	0.011357961	0.082254193	0.16173487	0.104983138	0	0.023542087	0.009610269	0	0	0.018057205
GSM773563	0.031345979	0	0.02326561	0.293914858	0	0.02579535	0.052057204	0.087866445	0.001119552	0	0	0.017805006	0	0.083355885	0.101131725	0.171008178	0.045310073	0.017682199	0.043526285	0	0	0.004815652
GSM773564	0.049024254	0.042925619	0.004411622	0.088051583	0	0.033447682	0	0.139120725	0	0	0.031130172	0	0.008797701	0.270414397	0.09886757	0.179958598	0.032391326	0.003476858	0	0	0.017981892	0
GSM773565	0.028467775	0	0.024716912	0.108381973	0	0.072042978	0.116566983	0.008393264	0.002922632	0	0.033876243	0	0	0.094968624	0.106515761	0.195659852	0	0.010973256	0	0.065268416	0.021288323	0.109957007
GSM773566	0.053848495	0.02676272	0.082896294	0.075404903	0	0.074345774	0.003220758	0.044530599	0.018827126	0.003638365	0.027033329	0	0.007417079	0.012419125	0.104513904	0.219264564	0.072772153	0.016974997	0.120625244	0	0.023667978	0.011836592
GSM773567	0.006745209	0.037738802	0.030801016	0.111050422	0	0.001487052	0.009035935	0.040746797	0	0	0.004279282	0.001761799	0.042891086	0.210889139	0.024985229	0.315270506	0.059550962	0.005981749	0.055919456	0	0.010107479	0.030758081
GSM773568	0.005705022	0.00566109	0.005649817	0.087058053	0	0.14676873	0	0.00295472	0.003917406	0	0.000139885	0.005405898	0.029725598	0.156309912	0.013595648	0.329701268	0.150545232	0.020140247	0	0.019957766	0	0.016763707
GSM773569	0.013096952	0.193967793	0.004318115	0.107271814	0	0.016324736	0.000707593	0.056229974	0	0.017723606	0.008960125	0	0.001837017	0.03299145	0.094639225	0.23219585	0.039935392	0.047657876	0.115388188	0	0	0.016754292
GSM773570	0.055399067	0.10951075	0.049012059	0.100694528	0	0.077284007	0.112926266	0.061919222	0	0.04294068	0.046085868	0	0	0.059368475	0.12217049	0.061960968	0	0.031146607	0.046389966	0	0	0.023191048
GSM773571	0	0.01553273	0.006067149	0.027255928	0	0.052911741	0.000837151	0.01968219	0.023866251	0.019819332	0.026293776	0	0	0.329193788	0.059938192	0.29254356	0.038169635	0.029838081	0.017494341	0.021457599	0	0.019098557
GSM773572	0.012263584	0.064262233	0.008762763	0.226655225	0	0.008645109	0.12545096	0	0	0.066793921	0.003475563	0	0	0.053777702	0.072446529	0.210346211	0	0.09154555	0.039305527	0	0	0.016269123
GSM773573	0.025245952	0	0.032605129	0.122100609	0	0.070738884	0.028568665	0.047366354	0	0	0.037208584	0.002963722	0.012519849	0.139848498	0.072667412	0.251797209	0	0.007775707	0	0.062445908	0.01462802	0.071519497
GSM773574	0.071591053	0	0.017206492	0.08974156	0	0.054699226	0.018614444	0.073331829	0.017751637	0	0.012147964	0	0.015638337	0.024224999	0.108591772	0.209874854	0.178242369	0.036399609	0.04912636	0	0	0.022817494
GSM773575	0.024416658	0	0.028583519	0.284968747	0	0.003564292	0.083222609	0.071821898	0	0	0	0.001657722	0	0.08599249	0.136691894	0.189945592	0	0.008766733	0.031158847	0	0	0.049208999
GSM773576	0.035335978	0.065339679	0.227110106	0.105840739	0	0	0.068036497	0	0	0.160387194	0	0	0.000269709	0	0.05886818	0.187868461	0.003716837	0.012638024	0.062827254	0	0	0.011761341
GSM773577	0.07059881	0.137404104	0	0.092864745	0	0	0.01408418	0.100659804	0.013645952	0.0651425	0	0.068427324	0	0.106037353	0.072181967	0.129509455	0.01414223	0.029060214	0.086241363	0	0	0
GSM773578	0	0.038834449	0.001383181	0.088466186	0	0.159847753	0	0.110075445	0.017662737	0	0	0.03420529	0.010080517	0.02307807	0.142648283	0.146945868	0.102902049	0.0771057	0.036175916	0	0	0.010588557
GSM773579	0.085016347	0	0.115716915	0.106498261	0	0.016396319	0	0.066517678	0	0	0	0.020436256	0.061492769	0.057072622	0.042291673	0.292342223	0	0.016935696	0.102101557	0	0.016195532	0.000986151
GSM773580	0.072525228	0.018545417	0.120510676	0.173883419	0	0.086405031	0.090709643	0.015423694	0.001361783	0	0.009397521	0	0.009708632	0.042577113	0.080225665	0.166066129	0	0.003990528	0.108383602	0	0	0.00028592
GSM773581	0.044599814	0	0.036274019	0.161379635	0	0.00599301	0.067685598	0.065065496	0.024567955	0	0.02495072	0	0.037278675	0.121177406	0.107099364	0.144061654	0.109800481	0.011585362	0.032624157	0	0	0.005856653
GSM773582	0.041975339	0.002629961	0.071113535	0.173122909	0	0.030915986	0	0.081547386	0.04799218	0	0.003124137	0.035908986	0.026812915	0.17584154	0.050114613	0.131756169	0.087334015	0	0.023707108	0	0	0.01610322
GSM773583	0.028702429	0.046041868	0.041914448	0.168586495	0	0.102127835	0.055865012	0	0	0.010013302	0.002315236	0	0	0.154420712	0.091887729	0.170884371	0	0.024434424	0.020846126	0	0	0.081960013
GSM773584	0	0.040572035	0.012548558	0.07829742	0	0	0.045118626	0.009082578	0	0	0	0.017206166	0.005712914	0.40191706	0.026993012	0.274049986	0.038011743	0.000620622	0.030081001	0	0.006953848	0.012834432
GSM773585	0.020110651	0	0	0.097425674	0	0.115726915	0	0.046586066	0	0	0.001102009	0	0.018609151	0.216220913	0.082380288	0.189113553	0.123985417	0	0.033702052	0.035961515	0	0.019075797
GSM773586	0.104925178	0	0.164154816	0.068923578	0	0.147866208	0.080843602	0.013091179	0	0.008794471	0	0.012883509	0.001098067	0.062773092	0.102301308	0.172516994	0	0	0.040808972	0	0	0.019019028
GSM773587	0.062081643	0	0.145650052	0.083647841	0	0.06362831	0.014949313	0	0.013091699	0	0	0.011305136	0	0.154825155	0.048335595	0.226483281	0.035192659	0	0.057021868	0	0	0.083787449
GSM773588	0.061031378	0.002269018	0.023931713	0.161133093	0	0.060108603	0.013373994	0.058933664	0.003597015	0.025798677	0	0.008750837	0	0.003470033	0.131926317	0.264947255	0.007620122	0	0.173108282	0	0	0
GSM773589	0.014529364	0.016162535	0.040008013	0.147634407	0	0	0.00339024	0.059687584	0	0.098007159	0	0.016779887	0	0.124423615	0.122321067	0.200624828	0	0.035507455	0.028722771	0	0	0.092201076
GSM773590	0.072424311	0	0.173505163	0.207130706	0	0.02399648	0.059981075	0.036154278	0.00684122	0.048045229	0	0	0	0.048800188	0.117248451	0.140794766	0.042095665	0.009404425	0.003038624	0	0	0.010539418
GSM773591	0	0.00579587	0.00880391	0.077197317	0	0.077277801	0.03481501	0.03862236	0	0	0.012911093	0.004350912	0.025370834	0.027539339	0.065495256	0.287049401	0.066128822	0.065557098	0.079830878	0	0.075333513	0.047920586
GSM773592	0.054553646	0	0.049651485	0.068100424	0	0.118226533	0	0.03226184	0.041931873	0	0	0.02742736	0	0.346975546	0.019508195	0.150508499	0	0.013641656	0.023449636	0.036430947	0	0.017332363
GSM773593	0.006503825	0.017736887	0	0.105065511	0	0.124250408	0.017267066	0.039080146	0.021049844	0	0	0.021542191	0	0.099454868	0.099546112	0.224325061	0.14645795	0.048701397	0.000433252	0.006000991	0	0.022584492
GSM773594	0.14375589	0.019663174	0.046838806	0.14120602	0	0.142786929	0	0.065611064	0	0.042253466	0	0.041931076	0	0.04838076	0.08590338	0.117693088	0	0	0.094475571	0.00377828	0.004568328	0.001154167
GSM773595	0.067349493	0	0.04204271	0.112297879	0	0.001272866	0	0.072802103	0.003620417	0.032886022	0	0.0351763	0.032224841	0.016154383	0.034554034	0.204357583	0.139584532	0.101838728	0.103838109	0	0	0
GSM773596	0.026061978	0	0.007527331	0.095516101	0	0.164115057	0.029407768	0.038948543	0	0.08863017	0	0.0053975	0.016373541	0	0.050238629	0.246057557	0.111448728	0.029296846	0.047721275	0.018285237	0.015873879	0.00909986
GSM773597	0.098743474	0	0.089338155	0.13101654	0	0.055308384	0.048954898	0.034497613	0	0	0	0.013565855	0.059729355	0	0.067930834	0.206815862	0.067834766	0.033153448	0.065616474	0	0.011127335	0.016367006
GSM773598	0.068751545	0	0.033109132	0.205205952	0	0	0.106693078	0.084578227	0	0	0.018251514	0.030394266	0.002918804	0.033125395	0.096604809	0.214593581	0	0	0.102438259	0	0.001319776	0.002015664
GSM773599	0.022554901	0	0.178404908	0.225179703	0	0.016310762	0.134240004	0	0	0	0.059054582	0	0	0.089856935	0.076133205	0.107439216	0	0.012527346	0.016517621	0	0	0.061780817
GSM773600	0.006560456	0	0.049847238	0.105537947	0	0.002675572	0.078996638	0.063177893	0	0.018204319	0	0.01016529	0	0.214812559	0.156724049	0.268732337	0.010115005	0	0.013183823	0	0	0.001266873
GSM773601	0.018791884	0	0.024289664	0.200715972	0	0.04114067	0.072035635	0.062059209	0.010157001	0	0.061552333	0.013289787	0.039602283	0.0356684	0.125280834	0.231353725	0	0.017866771	0	0	0.011917287	0.034278546
GSM773602	0.050724126	0	0.076128833	0.147292435	0	0.097378483	0.008519387	0.019404022	0	0	0.016124799	0.007974962	0.043461224	0.050464874	0.045309097	0.215059817	0	0.05858433	0.154614063	0	0	0.008959549
GSM773603	0.017929611	0	0.039510847	0.153375311	0	0.114485273	0.075211823	0.06992756	0	0	0	0.024695804	0	0.136020955	0.077192514	0.222612441	0.008742383	0	0	0.041510103	0	0.018785375
GSM773604	0.054312129	0	0.016076841	0.298235635	0	0	0.144060451	0.036224624	0.006242177	0.017462602	0.007345149	0.020725957	0	0.055267004	0.104671673	0.128702985	0	0.017832849	0	0.024222906	0.027895358	0.04072166
GSM773605	0.178193058	0.14728765	0	0.068387202	0	0.00873341	0.073497551	0.086813123	0	0.059261385	0.008510856	0	0	0.163311609	0.049152346	0.142797676	0	0.001637929	0	0	0	0.012416206
GSM773606	0.010620549	0	0.00221839	0.139998444	0	0.097903548	0	0.008169399	0	0	0.156605219	0.002099523	0.0462128	0.027154783	0.013517683	0.212722972	0	0.043595619	0.14315822	0	0.030920442	0.065102408
GSM773607	0.017234248	0.031419264	0.003230991	0.048634408	0	0.027035234	0.024136836	0.019621005	0	0	0.058648064	0.007323805	0.00565225	0.231094388	0.00417108	0.398613724	0.026776698	0.031281474	0.044021557	0	0	0.021104972
GSM773608	0.067253827	0	0.15538305	0.081692308	0	0.071320642	0.019963447	0.025585786	0	0	0	0.00872892	0.017097317	0.032074034	0.020161236	0.145776309	0.010495245	0.011652762	0.313568374	0	0	0.019246745
GSM773609	0.014297971	0	0.024592431	0.112399644	0	0.219591823	0.000537889	0.044664172	0	0	0	0.024518518	0.01523398	0.014112747	0.072309799	0.215326942	0.054829411	0.050250853	0.073447358	0.037565362	0	0.026321099
GSM773610	0.031039641	0	0.000795602	0.228031356	0	0.001524006	0.006980849	0.078724669	0	0.017259607	0	0.023832251	0	0.050506494	0.107936405	0.169669144	0.079154314	0.092604216	0.080033143	0	0.016310982	0.01559732
GSM773611	0.030645952	0.093647667	0.018422812	0.130778406	0	0.038405342	0.019744441	0.037172829	0.019478391	0.031540092	0	0.01322794	0	0.238411665	0.018461585	0.193136869	0.035303076	0.025577735	0.056045199	0	0	0
GSM773612	0.103878606	0.059361	0.003656941	0.150008083	0	0.113706719	0.069574493	0.032502461	0	0.032572511	0.009997011	0	0	0.139968273	0.105502093	0.155711694	0	0	0.023560117	0	0	0
GSM773613	0.018717707	0.019899132	0.029680387	0.167200551	0	0	0.152368637	0.025025929	0	0.06334272	0.012701166	0	0	0.098688971	0.143513795	0.161606381	0	0.006157005	0.067119635	0	0	0.033977984
GSM773614	0.113649623	0	0.05453271	0.049723885	0	0.178850725	0	0.022874339	0.018146844	0.014959205	0	0.013359409	0.03749511	0.101675606	0.055670413	0.164068145	0.07616187	0.023778007	0.050121364	0.003123296	0.011934306	0.009875145
GSM773615	0.105413891	0	0.060472381	0	0	0.316428708	0	0	0.11525189	0	0.005899224	0.009757107	0	0.120968115	0.098412952	0.076407044	0	0.04132502	0	0.031235993	0	0.018427675
GSM773616	0.031170291	0	0.015730514	0.312471166	0	0	0.158778362	0.054175403	0.0050925	0	0.028390531	0.004265905	0.014933864	0.098209137	0.12097557	0.110392672	0	0	0.027977996	0	0	0.017436087
GSM773617	0.065957755	0.018325035	0.021281075	0.157844883	0	0.117905579	0.003256047	0.056693242	0	0	0	0.000479828	0.005214608	0	0.054550549	0.238555083	0.064516989	0	0.110527418	0.065640601	0	0.019251306
GSM773618	0.057503159	0	0.021346368	0.061229307	0	0.132755732	0	0.018895611	0	0	0.017322438	0.026261161	0.023930012	0.079776016	0.017382705	0.166011236	0.149065164	0.004929259	0.1895794	0	0.028399829	0.005612603
GSM773619	0.00364352	0.004954809	0.010773524	0.112728262	0	0.085425497	0.016566712	0.010982551	0	0	0.040271788	0	0.012278533	0.111059571	0.034942623	0.241866761	0.207102381	0.008950737	0.045863431	0.027206808	0	0.025382492
GSM773620	0.002014239	0	0.012985741	0.151137125	0	0.184442273	0	0.00718908	0	0	0.020786686	0.024605664	0.020868041	0.052556799	0.040505075	0.296662301	0.009446208	0.003451283	0.116260341	0	0.05611809	0.000971052
GSM773621	0.024568067	0	0.022802373	0.199604438	0	0.016050571	0.157277928	0.012032224	0.014797212	0	0.054134323	0.015341829	0.010537381	0.078360168	0.092561047	0.223342941	0	0.003125726	0	0.040962691	0.00222671	0.032274371
GSM773622	0.010407517	0	0.012990699	0.170697702	0	0.180437948	0.008768843	0	0	0	0.048078595	0.027603383	0.04740163	0.022908051	0.006987149	0.176337361	0.010855273	0.038588463	0.119773932	0.064068945	8.72E-05	0.054007277
GSM773623	0.017524308	0.014559761	0.016867514	0.154263833	0	0.245357729	0	0.006911874	0	0	0	0.016409692	0.036586608	0.056297946	0.057944942	0.131920441	0.036128981	0.026399853	0.134622087	0.018612438	0	0.029591992
GSM773624	0.031488773	0.048881736	0	0.072828697	0	0.226634824	0	0.045156223	0	0	0.109069423	0	0.009681172	0.024991024	0.089330419	0.148533233	0.087425881	0.01505252	0.090926075	0	0	0
GSM773625	0.03690068	0.000238365	0.005433292	0.258235459	0	0.05253983	0.019515893	0.034369632	0	0.000519123	0	0.031789493	0.014918155	0.099557783	0.048953922	0.278598231	0.009623083	0	0.028345119	0.050737796	0.028631513	0.001092633
GSM773626	0.05878187	0	0.016502692	0.16187204	0	0.207801665	0.028098492	0.078571201	0	0	0	0.03660991	0.032601885	0	0.105934112	0.194886223	0.007150882	0.019880737	0.046392399	0	0	0.004915893
GSM773627	0.014507024	0.023748027	0.004042705	0.0951489	0	0.102975474	0.009591308	0.021362816	0.030638892	0.010894868	0	0.009387591	0.089309642	0	0.035114149	0.285639608	0.043987637	0.069335468	0.144969837	0	0	0.009346054
GSM773628	0.054892346	0	0.02925861	0.1382174	0	0.160571527	0.006425579	0.004978321	0	0	0.054027931	0	0.017971884	0.192423625	0.036637512	0.19188516	0.03740888	0.023625253	0.01065863	0.023692152	0	0.017325191
GSM773629	0.003298939	0.109660389	0	0.142139404	0	0.08738596	0	0.023140167	0	0.050822944	0	0.026688349	0	0.112961306	0.047785073	0.2780608	0.055260566	0.013663591	0.029842025	0	0.004923474	0.014367012
GSM773630	0.01766174	0	0.02673086	0.24409729	0	0.09726059	0.100087264	0.027606353	0.004079076	0	0.02707005	0	0.011771943	0.133159275	0.078137484	0.159753764	0	0.035307154	0	0.01066338	0	0.026613777
GSM773631	0.015096056	0.017128249	0.025781625	0.163636644	0.000921934	0.082659622	0	0.067794483	0	0	0	0.005364664	0.063960442	0	0.020988707	0.275988196	0.131680334	0.065565108	0.006652083	0	0.048405657	0.008376197
GSM773632	0.061307889	0	0	0.069888873	0	0.149770646	0	0.057511528	0.021938332	0.005565314	0	0.017042858	0.017040999	0	0.032352721	0.219189239	0.106541351	0.098008927	0.133028768	0	0.008933144	0.001879411
GSM773633	0.142241285	0	0.1891814	0.184835976	0	0.012681881	0.059744117	0.046092607	0.00778724	0.015177564	0.02017661	0	0	0.08535678	0.151856052	0.071955926	0	0	0.012912563	0	0	0
GSM773634	0.047696818	0.011426381	0.089836692	0.249736066	0	0.06958886	0.013405073	0.067121826	0	0.04190739	0	0.007412932	0.040854461	0.037575601	0.079719203	0.128116326	0.075661333	0.004823358	0.019108943	0.002828282	0.013180455	0
GSM773635	0.048342336	0.096187752	0	0.125267742	0	0.113263056	0.004521755	0.057470248	0.015661109	0.052567129	0	0.002931724	0.06322914	0	0.083093598	0.128760846	0.060765657	0.042317754	0.086091403	0	0.019084989	0.000443763
GSM773636	0.106581136	0	0.335074751	0.177242988	0	0.041855359	0.045261916	0.04333309	0.004774799	0	0.005685087	0	0.008641306	0.015377035	0.031732783	0.105625904	0.015881878	0.052217628	0.001885106	0	0	0.008829235
GSM773637	0.064769257	0	0.024346041	0.133416835	0	0.084819365	0.0054675	0.017756347	0.005190969	0	0.000944194	0.012296018	0.028547946	0.00580024	0.025231412	0.207201664	0.156833893	0.024073367	0.134778292	0.012945233	0.034930556	0.020650871
GSM773638	0.086652167	0.013274605	0.184614596	0.159435638	0	0.098446885	0	0.045555766	0	0	0	0.06613762	0	0.017790613	0.02131764	0.122077597	0	0.002991046	0.181705829	0	0	0
GSM773639	0.124764473	0	0.081093453	0.134315211	0	0.113300402	0	0.088286042	0	0	0	0.016765247	0.019447391	0.058216692	0.064357512	0.199090167	0.022169368	0.031645625	0.042265603	0	0	0.004282814
GSM773640	0.035340512	0	0.014789604	0.01954633	0	0.106575503	0	0.038665083	0.021152235	0	0	0.02756854	0.015043281	0.10781236	0.035346942	0.346294567	0.147745431	0.016330014	0.050007313	0	0	0.017782286
GSM773641	0.040162162	0	0.02714474	0.102104917	0	0.139880239	0	0.054543436	0.022441952	0	0	0.017833531	0.030406465	0.028826163	0.097060408	0.22855097	0.05932825	0.010649381	0.141067386	0	0	0
GSM773642	0.033282597	0.010243602	0	0.075255102	0	0.165258802	0	0.029123807	0.068582408	0	0	0	0.04466124	0.114441776	0	0.199566817	0.057165953	0.099284946	0.00720933	0.059142456	0	0.036781165
GSM773643	0.06253372	0	0.112363394	0.182349447	0	0.058489546	0.035921843	0.060023538	0.016935663	0	0.001671824	0.018074271	0.000695524	0.043431095	0.136962544	0.186201111	0.008116121	0.024884256	0.031811121	0	0	0.019534983
GSM773644	0.068899161	0	0.026892631	0.223332506	0	0.025066726	0.024693937	0.043237416	0	0.030411333	0.000717302	0.014605834	0.012528492	0	0.153681099	0.276064063	0.062559896	0	0.037173859	0	0	0.000135745
GSM773645	0.064718592	0	0.030304919	0.028936447	0	0.18154909	0	0.088432422	0.072112396	0	0.013167139	0	0.030323233	0.119652848	0.119150089	0.129180646	0.034365039	0.00093017	0	0.084028751	0	0.00314822
GSM773646	0.019545706	0.02185591	0.041147978	0.07607768	0	0.148608074	0.0258955	0.064516917	0.024467252	0.012521284	0	0	0.001587388	0.124950629	0.142598331	0.159602555	0.054271336	0.011648817	0.070055936	0	0	0.000648708
GSM773647	0.094393729	0	0.086689318	0.169009358	0	0.028662578	0.020414608	0.027660697	0.022417871	0.00683138	0	0.039857674	0.029209567	0.028440665	0.172584062	0.191110549	0.02702388	0	0.055694063	0	0	0
GSM773648	0	0.037542661	0.018156848	0	0	0.064216546	0	0.036091406	0.020890057	0	0	0.007346402	0.065984166	0.147278929	0.093147008	0.311823262	0.063948884	0.061872084	0.06535561	0	0	0.006346135
GSM773649	0.069173483	0	0.015655522	0.00673237	0	0.138449764	0.085036619	0.024381264	0	0.03108839	0.024971612	0	0.058106363	0.082578406	0.071085109	0.225257935	0.080236181	0.027961441	0.037429781	0	0.001074618	0.020781142
GSM773650	0.088795955	0	0.243341509	0.078160056	0	0.151371709	0.005696402	0.039749446	0	0	0	0	0	0.031551235	0.09894232	0.144604325	0.000276584	0.064607768	0.05290269	0	0	0
GSM773651	0.045181788	0	0.020519857	0	0	0.210556487	0	0.028278425	0.088659321	0	0	0	0.017282859	0.292249047	0.055515527	0.156975881	0	0	0	0.077999287	0.003197058	0.003584462
GSM773652	0.003029855	0.020267657	0.016256184	0.186224758	0	0.149152455	0	0.058808352	0	0.002052885	0.015305208	0.00637127	0.005847627	0.030040866	0.137160031	0.245720397	0.01601293	0.018684378	0.088341284	0	0	0.000723865
GSM773653	0.011448552	0.0520286	0	0.066373653	0	0.144276275	0	0.020352485	0.001859009	0.043460785	0	0.0386859	0.002305712	0	0.078422156	0.20233466	0.1950334	0.009469612	0.104857852	0	0.01941412	0.009677232
GSM773654	0.006610547	0	0.018040408	0.18779522	0	0.004298975	0.092397062	0.057987931	0	0.028685855	0	0.042219183	0	0.032997848	0.135923369	0.205007276	0.060929359	0.021922683	0.092197787	0	0	0.012986497
GSM773655	0.046350588	0.14986951	0.027903165	0.107957706	0	0.037132745	0.016512651	0.092601381	0	0	0	0.041004285	0	0.143673476	0.095231255	0.111656801	0	0.122408448	0.007697988	0	0	0
GSM773656	0.047223505	0.046142338	0.176718441	0.102637818	0	0.05326701	0.019791787	0.015656094	0	0.046345297	0	0.007434616	0.023857883	0.03225621	0.067720162	0.138609883	0	0.053005715	0.169333242	0	0	0
GSM773657	0.022824754	0.001517745	0.009121783	0.208799238	0	0.172593165	0	0.021297142	0.000882617	0.003095865	0	0.005539019	0.007947755	0.037641412	0.087121631	0.207631199	0.067266544	0.019810591	0.113024362	0	0.005511014	0.008374165
GSM773658	0.022719392	0	0.061552652	0	0	0.09585085	0.046419243	0.032228714	0.040561674	0	0.094798571	0	0.014152463	0.200860872	0.127263845	0.144186684	0.014013205	0.07748214	0	0.012238063	0	0.015671634
GSM773659	0.011287789	0.008991867	0.026946922	0.020568456	0	0.053590766	0.008568664	0.060807472	0	0.00992874	0.036555905	0	0.013646228	0.275994247	0.01542142	0.149028535	0	0.068992053	0	0.215917877	0	0.02375306
GSM773660	0.02588944	0.003254919	0.025676612	0.009156921	0	0.114981165	0	0.038170654	0.052920881	0	0	0.006695074	0.00493831	0.046001333	0.077344943	0.173170257	0.209135032	0.111923163	0.091641303	0	0	0.009099993
GSM773661	0.064612151	0	0.094148344	0.116846532	0	0.05125276	0.035014283	0.024008449	0	0.00363745	0	0.032031383	0.014662865	0.07676042	0.105887454	0.162609219	0.049766641	0.064986481	0.083167015	0	0	0.020608552
GSM773662	0.023508634	0.084352614	0	0.174777561	0	0.056212849	0	0.042438495	0	0.090158251	0	0.058421384	0.00309201	0.059479369	0.037019058	0.232120973	0.046933027	0.009552152	0	0.059427166	0.020133079	0.002373379
GSM773663	0.072008589	0	0.121783324	0.002863427	0	0.173522704	0	0.059327398	0	0.017250813	0	0.034373884	0.057453482	0	0.047775577	0.155270217	0.089005881	0.033867906	0.067839181	0.008702084	0.029768977	0.029186555
GSM773664	0.013638481	0.010900386	0.00456875	0.085423295	0	0.067811742	0	0.007594786	0.019393826	0	0	0.019067826	0.060959629	0.275977296	0.022884801	0.281073312	0.026101457	0.0234242	0.08118021	0	0	0
GSM773665	0.008329116	0.000915175	0.035128929	0.162178365	0	0.077197749	0.073886487	0.044084317	0.002210347	0	0	0.024621792	0.096393875	0	0.139321838	0.238167922	0.008158174	0	0.054694578	0	0.005785066	0.02892627
GSM773666	0.00075961	0	0.054076841	0.22201381	0	0.176057338	0.014023556	0.017540487	0	0	0	0.036380913	0.016194927	0.02232683	0.106020497	0.172971072	0.051770766	0.020015142	0.077342492	0	0	0.01250572
GSM773667	0.004886787	0.045290095	0.023140605	0.079409692	0	0.130570424	0.024238451	0.104656166	0	0.031868801	0	0.042366116	0.007067443	0.096172719	0.142444493	0.216341902	0.010329084	0.018930977	0.008038242	0	0.002054955	0.01219305
GSM773668	0.03988704	0.017867236	0.007280087	0.105958876	0	0.179676864	0	0.040857539	0	0	0	0.007762642	0.044106102	0.008387985	0.053410934	0.221702069	0.133315439	0.055663096	0.052247095	0.001376989	0.007946296	0.022553711
GSM773669	0.049169221	0.12360947	0.045455188	0.128327188	0	0.081543852	0.066551769	0.052327744	0.018726255	0.01813503	0	0	0	0.106507839	0.124024167	0.0729906	0	0.030708325	0.053227334	0	0	0.028696019
GSM773670	0.00924747	0.038671618	0.101452106	0.076775819	0	0.132094636	0.016486054	0.016910547	0.003031809	0	0	0.008193965	0	0.150560284	0.016731436	0.239256883	0.031219838	0.061759985	0.093109099	0	0	0.004498451
GSM773671	0.024215441	0.005220149	0	0.085337201	0	0.197765905	0.012036902	0.050328237	0	0	0	0.025895495	0.007546536	0.125575155	0.030491728	0.266767857	0.01619328	0.050757956	0.099122229	0	0	0.002745929
GSM773672	0.007639477	0.065110061	0.005500661	0.129265967	0	0.156765633	0.042448668	0.062429544	0	0.011522365	0.033163689	0	0	0.067311019	0.247973582	0.102122876	0.026889237	0.023162258	0.018694962	0	0	0
GSM773673	0.027179671	0.006673906	0.018246415	0.065147671	0	0.181883267	0.033381131	0	0.021262889	0	0.076109758	0	0.032711318	0.097160297	0.059743083	0.24091638	0.019250435	0.025403847	0.06826813	0.001114073	0	0.025547727
GSM773674	0.015199329	0	0.082498739	0.274954092	0	0	0.153406605	0.020033307	0	0	0.032830589	0	0	0.095964584	0.09763392	0.120454513	0	0.003077977	0	0.041355919	0	0.062590427
GSM773675	0	0.014390403	0.017104354	0.024540879	0	0.21022831	0	0.012162079	0.023030005	0	0	0.005304211	0.127706921	0.064230335	0.012197209	0.226761681	0.115141777	0.05621436	0.070844699	0	0	0.020142775
GSM773676	0.040565861	0	0.023443085	0.146237728	0	0.061336143	0.02234418	0.048611704	0.006098827	0.003790879	0.004353872	0	0.014043569	0.03247992	0.050747079	0.209586482	0.176382805	0.055858798	0.062782379	0	0.006831573	0.034505117
GSM773677	0.006155089	0.035448439	0.01015497	0.133362131	0	0.080447038	0.091358268	0.049174629	0	0.07360281	0	0	0	0.106424259	0.180073697	0.201445854	0	0	0.022404204	0	0	0.009948612
GSM773678	0.056297423	0	0.014011274	0.075390318	0	0.144884517	0	0.059297748	0	0	0.031762387	0	0.003705435	0.165519754	0.102683182	0.209446632	0	0.02251203	0.103656699	0	0	0.0108326
GSM773679	0.040332556	0	0.10342213	0.233917724	0	0.022783422	0.083716746	0.050676937	0	0.028830172	0	0	0	0.098419195	0.097409176	0.185027193	0.007711749	0.024470875	0.000808827	0.011262301	0.005538478	0.005672518
GSM773680	0.005905155	0.111829472	0.054892534	0.073663752	0	0.094967956	0.001824224	0.046219168	0.012101409	0.036165266	0	0.015529355	0.023952638	0.064125807	0.076433254	0.139191028	0.104854022	0.057445641	0.080899318	0	0	0
GSM773681	0.017939728	0.05692938	0.036529007	0.084272808	0	0.265354849	0	0.02966117	0	0	0	0.02266527	0.004104407	0.079443853	0.060139379	0.131739611	0	0.030635854	0.175089923	0.005494762	0	0
GSM773682	0.100533573	0	0.065123923	0.208535763	0	0.074708654	0.036420186	0.046602512	0	0	0	0.02912464	0.003319895	0.090068373	0.03741006	0.171325132	0.016078111	0.006355983	0.108273144	0	0	0.006120051
GSM773683	0	0.017035186	0.028824843	0.063174911	0	0.152903308	0	0.022373149	0.035742153	0	0.019805225	0.001211251	0	0.296288714	0	0.086199076	0.068131165	0.112283472	0.078073592	0.010333083	0	0.007620873
GSM773684	0.086908869	0	0.012533143	0.119581616	0	0.176497771	0	0.089214004	0.009332323	0.008726906	0.003790872	0	0	0.059166443	0.112855598	0.176588978	0.038005908	0.020907405	0.085890165	0	0	0
GSM773685	0.012468708	0	0	0.045336923	0	0.246143639	0.001532162	0.036238658	0	0.029934657	0	0.007032235	0.017328802	0.019650668	0.041967602	0.249593305	0.05092775	0.065905057	0.041295144	0.092691823	0.007423506	0.03452936
GSM773686	0.02111827	0.012840542	0.003750667	0.015445851	0	0.16257811	0.008726558	0.037342282	0	0.02953165	0.008665956	0.029504045	0.014065981	0.080725583	0.014839834	0.184032521	0.091669179	0.070262487	0.214458627	0	0	0.000441857
GSM773687	0.01947838	0	0.001542183	0.083673249	0	0.099905822	0	0.051886394	0	0	0.011319726	0.005821092	0.023747321	0.137858284	0.041252892	0.288020896	0	0.025734801	0.051654116	0.040684311	0.077888466	0.039532066
GSM773688	0.091313012	0	0.070167469	0.101545995	0	0.04131845	0.009788549	0.030557106	0.012761998	0.069269419	0	0.014710474	0	0.191503038	0.051569511	0.204678571	0.034429614	0.005371021	0.040738563	0	0.002092815	0.028184395
GSM773689	0.080190967	0	0.09566497	0.074803209	0	0.230057843	0	0.05548654	0	0	0	0.020089839	0	0	0.043169458	0.160436713	0.084918442	0.038479436	0.116702582	0	0	0
GSM773690	0.039716395	0	0.126174258	0.07545921	0	0.170785501	0.047067196	0	0	0	0.018020465	0	0.073415777	0.026664063	0.031758128	0.164358954	0.08224558	0.034034691	0.062560027	0.014859095	0.030286425	0.002594235
GSM773691	0.085592295	0	0.021961362	0.099227574	0	0.19144384	0	0.092209332	0	0	0.006353569	0.007868822	0.058824739	0.026535699	0.0464698	0.1194141	0.104074479	0.046635207	0.07045971	0	0.022929474	0
GSM773692	0.026668365	0.043902134	0	0.037018205	0	0.129457106	0.085766081	0.043663656	0	0	0.063541217	0	0.046923373	0.005734712	0.035775431	0.223879728	0.022040837	0.052605598	0.098740516	0	0.042034623	0.042248416
GSM773693	0.023583715	0	0.021891258	0.117232818	0	0.103323883	0.035426617	0.03552952	0	0	0	0.005055947	0.089639952	0.052555843	0.011377689	0.196278974	0.060224297	0.036719333	0.192100711	0	0.019059443	0
GSM773694	0.117994474	0.062070001	0.136971128	0.204226718	0	0.018320038	0.025840832	0.066231938	0	0.05546042	0	0.009866859	0	0.021156771	0.094184613	0.119926034	0.020195739	0.001590364	0.045883596	0	0	8.05E-05
GSM773695	0.058731298	0	0.02158926	0.003467864	0	0.277556866	0.012158645	0	0	0.074058968	0	0.006318413	0	0.002466503	0.062768185	0.261156548	0.014096976	0.040339071	0.135209433	0.000353794	0.017814591	0.011913582
GSM773696	0.102657456	0	0.072584537	0.168918356	0	0.018053254	0.006143979	0.087914254	0	0	0.000284616	0.008487913	0.019457199	0.058992112	0.021219827	0.201159395	0.097409713	0.016526108	0.11664209	0.00151868	0.002030511	0
GSM773697	0.069960176	0	0.037163162	0.035228081	0	0.090153929	0	0.078116182	0	0	0.044394055	0.003420752	0	0.362604817	0.015309829	0.18342595	0	0.025088787	0	0.053667472	0.000530726	0.000936081
GSM773698	0	0.078333252	0.047593583	0.10802463	0	0.129211557	0	0.100910902	0	0.013963789	0	0.059657457	0.001812467	0.062374704	0.206576375	0.073423669	0	0.009079934	0.106056392	0	0.002981288	0
GSM773699	0.066727099	0	0.017063547	0.159445626	0	0.145258547	0.001088037	0.064570793	0	0	0	0.025488483	0.032203005	0	0.065795218	0.241031587	0.022821885	0.001535618	0.049008969	0.045942464	0.041399491	0.02061963
GSM773700	0.026682123	0	0.113449879	0.174860311	0	0.14793667	0.038188461	0.053512745	0	0.053647278	0	0.014792699	0	0.031060636	0.133036388	0.129920287	0.019473302	0.024719729	0.038719492	0	0	0
GSM773701	0.000564778	0.015655353	0.005571813	0.181347168	0	0.111390759	0.021583527	0.035625242	0	0	0.051201419	0.030687139	0.025013985	0.090672672	0.077817795	0.195976721	0.023093423	0	0.125345637	0	0	0.008452569
GSM773702	0.037965949	0	0	0.088701138	0	0.154210344	0.008856172	0.057307785	0	0	0.006306341	0.023683031	0.086953184	0.04366901	0.013959436	0.2569315	0.022230998	0.079446128	0.088782885	0	0.003256079	0.027740019
GSM773703	0.045195918	0	0.002110533	0.201300282	0	0.10420836	0.08162142	0.066002154	0.005896444	0	0.018575578	0.003030747	0.004641898	0.123910428	0.209598008	0.086285425	0	0.000976642	0.043910406	0	0	0.002735757
GSM773704	0.03662723	0.043764421	0.007296017	0.155742701	0	0.182657656	0	0.03834029	0.034842365	0	0	0.039873732	0	0.178279267	0.098800721	0.102659397	0.038157102	0	0.042959103	0	0	0
GSM773705	0.029698844	0	0.005727007	0.134546666	0	0.136620347	0.043237532	0.023716827	0	0.000832297	0	0.00641669	0.042647203	0.017498996	0.099065253	0.223724944	0.076871363	0	0.094489573	0.009248587	0.025407587	0.030250281
GSM773706	0.020769036	0	0.008402484	0.060191901	0	0.008815274	0	0.054741167	0	0	0	0.027596927	0.000211315	0.29404983	0.025780021	0.41157244	0	0.006002574	0.08186703	0	0	0
GSM773707	0.009580626	0	0.011044187	0.087568199	0	0.04803079	0	0.061974248	0.001839301	0.025383709	0	0.033746	0.066136439	0.048311161	0.030421317	0.243438455	0.136387813	0.0790129	0.016077019	0.03363747	0.041274228	0.026136139
GSM773708	0.104097014	0	0.038885565	0.07674916	0	0.179010966	0	0.036345909	0.070139401	0	0	0.017879613	0	0.142788014	0.052649908	0.107258596	0.069904228	0.007989746	0.096301881	0	0	0
GSM773709	0.037263286	0.083742466	0	0.23742834	0	0.068507567	0.013229298	0.112731655	0.006622677	0.036545064	0	0.038952322	0	0.037904887	0.103722276	0.129342678	0.020576067	0.002617062	0.069389493	0	0	0.001424864
GSM773710	0.096185627	0	0.068441048	0.067417088	0	0.134036376	0	0.064870169	0	0	0	0.046593465	0.004862507	0.083878569	0.070790305	0.14286242	0.067710337	0.029611884	0.09609751	0	0.019232431	0.007410265
GSM773711	0.051923545	0	0.096240637	0.150341216	0	0.088561298	0	0.040422363	0	0.029515407	0	0.043075355	0	0.128122031	0.061375785	0.247179231	0.004494806	0	0.036046225	0.016085925	0.001789036	0.004827141
GSM773712	0.0100857	0	0.0182949	0	0	0.315894051	0.023720876	0.075236613	0	0	0	0.064748904	0.045718085	0.042137478	0.028364727	0.169125221	0.007603174	0.054877025	0	0.062918761	0.081274484	0
GSM773713	0.026496033	0	0.023129699	0.186601185	0	0.092103031	0.005990786	0.075434849	0	0	0	0.040157795	0.000844675	0.067210833	0.109563076	0.226228132	0.025870958	0	0.114780766	0	0	0.005588183
GSM773714	0.008207785	0	0.036939821	0.052797795	0	0.172908027	0	0.061973844	0	0	0	0.03815796	0.027944168	0.040981395	0.014699125	0.152113419	0.162154667	0.134480359	0.039533207	0.025788279	0.013964742	0.017355408
GSM773715	0	0.016217037	0.01505179	0.045505575	0	0.076650047	0	0.096212507	0	0	0.022768273	0.012262675	0.060456374	0	0.142844202	0.265002784	0.066148358	0.123313923	0.035246789	0	0.016959108	0.005360557
GSM773716	0.062993568	0	0.032981787	0.045699631	0	0.029367249	0.000657354	0.06520448	0.052864629	0.072799789	0	0.014086194	0	0.009845555	0.055661902	0.25332545	0.112599655	0.122185142	0.043330081	0	0	0.026397533
GSM773717	0.051909982	0.049015672	0.024633176	0.235747529	0	0.074731155	0.024471347	0.124534405	0	0	0	0.017058921	0	0.113191003	0.21276173	0.052208173	0.002392009	0	0.017344898	0	0	0
GSM773718	0.012670168	0.043722572	0.014880862	0.190734373	0	0.176746557	0.019103785	0.004606162	0	0	0.010141446	0	0	0.004343886	0.096135045	0.226009996	0.103027434	0.018633208	0.079244505	0	0	0
GSM773719	0.085415234	0	0.016551705	0.123434478	0	0.238314194	0	0.032482352	0	0	0.000935211	0	0.029938273	0	0.037990831	0.245169155	0.032076041	0	0.148513995	0	0.009178532	0
GSM773720	0.021805094	0	0.012420579	0.047055409	0	0.259754899	0.027576409	0.004118501	0	0	0	0.004535337	0.052696351	0.011739565	0.100910276	0.249191025	0.028845012	0.064380895	0.034479084	0.019709045	0.032487032	0.028295485
GSM773721	0.003400925	0	0.007556872	0.15353568	0	0.124104384	0	0	0	0	0.077527234	0.04577394	0.067637784	0	0.014633724	0.197292742	0.05604938	0.068676211	0.159649234	0	0.006971332	0.017190558
GSM773722	0.04052627	0	0.011088319	0.092147896	0	0.0931786	0	0.033648821	0	0	0	0.022118784	0.023310987	0.090001892	0.011927509	0.254469229	0.139368954	0.040699033	0.103688415	0	0.020765969	0.023059321
GSM773723	0.030923344	0	0.021513239	0.163818494	0	0.010285262	0.045567742	0.091631678	0	0.030027129	0	0.031414602	0.005373726	0.122843913	0.067320046	0.189502303	0.104685724	0.030107364	0.033874688	0	0	0.021110745
GSM773724	0.015628308	0.04402705	0.001219929	0.126854053	0	0.064504025	0.002201401	0.057038507	0.004448375	0.026778224	0	0.042081809	0	0.035283261	0.135649563	0.170190668	0.160379338	0.016463501	0.089207007	0	0	0.008044982
GSM773725	0.058795542	0	0.011407743	0.157968183	0	0.10428345	0.007335167	0.058494154	0.000382275	0.060639787	0	0.056336685	0.036097728	0	0.129546235	0.136508798	0.069231499	0.014688949	0.089698238	0	0	0.008585568
GSM773726	0.045681891	0	0.015710207	0.087551246	0	0.114224871	0.024007562	0.052200814	0.028356791	0.01995917	0.037900259	0	0	0.127573165	0.12960837	0.179948776	0.047344535	0.025637187	0.053505184	0	0	0.010789972
GSM773727	0.052288544	0	0.063317534	0.047107905	0	0.113728295	0	0.055155441	0	0	0	0.020562071	0.005713921	0.082827089	0.046869582	0.258250439	0.057700421	0.100011707	0.064433768	0	0	0.032033283
GSM773728	0.069509253	0	0.03319041	0.047691678	0	0.209259809	0	0.068242268	0	0.001953336	0	0.021396122	0.010765316	0.041932478	0.084636728	0.128518505	0.132986187	0	0.129567168	0	0.006429092	0.01392165
GSM773729	0.10798938	0	0.065657519	0.101391324	0	0.055753655	0	0.058168991	0.010049782	0	0	0.02079188	0.026555696	0.036410638	0.050113536	0.173802423	0.076634187	0.065177098	0.11438986	0	0.025893739	0.011220292
GSM773730	0.021596429	0.004546492	0.061292479	0.184645052	0	0.063263347	0.016896384	0.051380132	0	0	0.033222494	0	0.007209146	0.121740311	0.116935731	0.191849446	0.007526032	0.028539392	0.035504143	0.009637189	0.019260805	0.024954997
GSM773731	0.00282649	0	0.002273826	0.175083149	0	0.117866164	0	0.009987373	0	0	0.096071695	0.018078516	0.034496564	0.032146918	0.061866202	0.175201428	0.099690479	0.048433545	0.116951158	0	0.007931348	0.001095144
GSM773732	0.050975927	0	0.015901175	0.071529819	0	0.185496037	0	0.056348013	0	0	0.002642722	0.043850966	0.137904398	0	0.027204063	0.15268078	0.095990749	0.06210085	0.080941799	0	0.016432701	0
GSM773733	0.044468415	0.012315724	0.013345665	0.198176404	0	0.205828698	0.035766688	0.047757463	0	0	0.085361509	0	0.016989738	0.060408104	0.143143796	0.095126945	0	0.036356796	0.001066591	0	0.003887464	0
GSM773734	0.02927075	0	0.011320534	0.234883101	0	0.123138956	0	0.004416304	0	0.006325429	0.123938631	0.040670863	0.014428158	0.026317585	0.083541643	0.125681943	0	0.037701663	0.117104558	0	0	0.021259883
GSM773735	0.120796101	0	0.065584857	0.021630658	0	0.1668653	0.011163221	0.032556514	0	0	0	0.022671401	0.036065699	0	0.003978502	0.138716473	0.096299451	0.074713545	0.198758289	0	0	0.010199989
GSM773736	0.000219633	0.028393024	0.001655645	0.123382304	0	0.115893653	0	0.061821021	0	0	0	0.022297379	0.142053609	0	0.021264461	0.187856135	0.133135609	0.040823531	0.115681861	0.004115732	0	0.001406404
GSM773737	0.030426994	0.084446344	0	0.07384616	0	0.121694735	0.080151424	0.033469803	0	0	0.053642631	0	0.002482412	0.052086872	0.171781114	0.178513168	0.053636614	0.018824102	0.032988647	0	0.005867629	0.00614135
GSM773738	0.130209626	0.032444275	0.011978371	0.01569313	0	0.221913607	0	0.078600015	0	0	0.118143224	0	0.042275414	0.017951187	0.059104487	0.167488515	0.023958789	0.079844611	0.000394749	0	0	0
GSM773739	0.143045374	0	0.136974951	0.11853329	0	0.07370037	0	0.126484153	0	0	0	0.04717209	0	0.126484907	0.024854746	0.094707541	0	0.038006436	0.070036141	0	0	0
GSM773740	0	0.100274444	0.007906794	0.065694281	0	0.209710201	0	0.042721161	0	0.066304608	0	0	0.00528555	0.05563309	0.074562425	0.136340645	0.136417684	0.05761758	0.030300697	0	0.001239744	0.009991097
GSM773741	0.042979849	0	0.039106189	0.11421451	0	0.249688297	0	0.037688943	0	0.019469225	0	0	0.010574489	0.072020489	0.122192035	0.16623443	0.015668893	0.01175416	0.09840849	0	0	0
GSM773742	0.011510862	0.062459524	0.019308999	0	0	0.176770642	0.035558455	0.067463702	0.04443453	0.017687797	0.03326125	0	0.013207881	0.072918456	0.072194873	0.121235567	0.02316373	0.145313298	0.049625292	0.004319857	0	0.029565285
GSM773743	0.068247375	0	0.097095402	0.113310663	0	0.085554877	0	0.014978117	0.025097863	0	0	0.05220634	0.095188349	0	0.021682335	0.144632814	0.114101947	0.037417986	0.110876679	0	0.019609253	0
GSM773744	0.090680486	0	0.19193278	0.060282352	0	0	0	0.069611237	0	0.087126761	0	0.022654471	0	0.123165451	0.07334869	0.152858814	0.010695193	0.052637901	0.065005863	0	0	0
GSM773745	0.029580113	0	0.01182893	0.084073743	0	0.056895636	0.017493879	0.041579268	0	0.041023253	0	0.013488987	0	0.151766398	0.123636892	0.309458584	0.05607866	0.002403753	0.048474532	0	0	0.012217371
GSM773746	0.029209948	0.0234179	0.00448725	0.107638441	0	0.065428634	0.032797218	0.073343499	0	0	0	0.031279256	0.002612306	0.019667525	0.098886	0.236540171	0.109176895	0.040646754	0.094138059	0	0.000906539	0.029823604
GSM773747	0.042425997	0	0.028000396	0	0	0.306083993	0	0.121040039	0	0.076304139	0	0.053962252	0	0	0	0.116148038	0	0.144400962	0	0.086557286	0.025076899	0
GSM773748	0.079152904	0	0.031028758	0.00824717	0	0.289818889	0.007383549	0.024910556	0.011349551	0.003292999	0.011585021	0	0.037261102	0.012948664	0.027043422	0.1511919	0.08906652	0.057453269	0.158265727	0	0	0
GSM773749	0.00634568	0.004244357	0.03648431	0.036227198	0	0.089846341	0.031294429	0.056545654	0.001155281	0	0	0.034304434	0.008411168	0.077055642	0.12634597	0.260115104	0.092891532	0	0.11895162	0	0	0.01978128
GSM773750	0.027301748	0	0.008141006	0.126905932	0	0.066989677	0.002261498	0.029160929	0.007284901	0	0	0.015328434	0.060271265	0.048438808	0.053815655	0.230412318	0.045299797	0.066485041	0.137628803	0	0.065765926	0.00850826
GSM773751	0.02430454	0.016761165	0.010741552	0.069647929	0	0.248414717	0.024547071	0.064133279	0.015703798	0	0	0.037856209	0.023304272	0.019020303	0.071184406	0.110372133	0.053676644	0.071433404	0.130357073	0	0	0.008541507
GSM773752	0.073472279	0	0.034312659	0.138783777	0	0.118287066	0	0.083819655	0.019524949	0	0.003886596	0	0.035986869	0	0.010943663	0.205466502	0.021046338	0.043795563	0.204620225	0	0.006053859	0
GSM773753	0.008122015	0.023145	0.027801248	0.147994502	0	0.122557589	0.00764738	0.048196448	0.008813922	0.004679589	0.01891947	0.004225013	0.012555955	0.038931094	0.123741708	0.163143371	0.093087733	0.028610968	0.110275075	0	0	0.007551923
GSM773754	0.043029185	0.076166231	0.001733124	0.175964355	0	0.139067682	0	0.117876086	0	0	0	0.019874759	0.015031558	0.02134009	0.098227207	0.156863038	0.033122207	0.063917389	0.015944588	0	0.007369507	0.014472994
GSM773755	0.131499131	0	0.058437508	0.200864809	0	0.0033388	0.01259035	0.063926256	0.02062216	0.037952952	0	0.034208562	0.011804929	0	0.053103851	0.143037385	0.083558098	0.046983779	0.09050566	0	0.00756577	0
GSM773756	0.023975412	0.129218498	0.086815189	0.091855228	0	0.065765621	0.046841943	0.076109412	0.000680472	0.10082991	0	0	0	0.130177287	0.112716372	0.091891337	0	0.022154029	0.02096929	0	0	0
GSM773757	0.037014947	0	0.04431992	0.147330018	0	0.104892102	0	0.081987415	0.00561963	0	0	0.013996234	0.017890504	0.064886896	0.140379913	0.165923437	0.049037911	4.83E-05	0.121663653	0.001269083	0	0.003740083
GSM773758	0.069721834	0.053126189	0.00208682	0.117330751	0	0.182224167	0	0.011116832	0.006865868	0.144554741	0	0.000175763	0	0.072322749	0.076410378	0.156351733	0.007121771	0.015462889	0.026448637	0.011209025	0.031212587	0.016257264
GSM773759	0.07044029	0	0.034566053	0.060617479	0	0.077516312	0	0.101659551	0	0.001155389	0	0.025860144	0	0.055161921	0.025765842	0.215844376	0	0.049790185	0.281622458	0	0	0
GSM773760	0.029380414	0.014064928	0.000498775	0.131889807	0	0.094448885	0	0.04800854	0.014694388	0	0.021869861	0.023953593	0.038700313	0	0.045493441	0.190045074	0.223772485	0.038084705	0.081192222	0	0.00390257	0
GSM773761	0.03526385	0.065354629	0.005356575	0.116823086	0	0.10822649	0	0.054437099	0.005775781	0.011617347	0	0.03085067	0.034978719	0.065982418	0.021101455	0.147338672	0.097442597	0.047570212	0.144601692	0	0	0.007278706
GSM773762	0.116903679	0	0.129030911	0.054251817	0	0.228460763	0	0.081661332	0	0	0	0.012800688	0	0	0.08661471	0.186025161	0	0.041832108	0.062418831	0	0	0
GSM773763	0.008702754	0	0.008574134	0.112114752	0	0.211736555	0	0.014083115	0	0	0.021356635	0.044802457	0.06847659	0	0.019046759	0.182883553	0.118373301	0.037303727	0.083729646	0.010833635	0.031282239	0.026700148
GSM773764	0.042657597	0.021929536	0.110250278	0.115375028	0	0.023689799	0	0.11869418	0	0.026091255	0.000429901	0.012907075	0.004031539	0.114038925	0.209434661	0.131924892	0.007142782	0.022706505	0.038696047	0	0	0
GSM773765	0.019983869	0.077511458	0	0.248519379	0	0.063053291	0.039303	0.062945149	0	0	0	0	0.084992918	0	0.006655748	0.162422196	0.034477488	0.07531555	0.124819954	0	0	0
GSM1672281	0.014315531	0.109259093	0.037324454	0.167132203	0	0.094322203	0.061270678	0.051941086	0	0.032107999	0	0	0	0.204209149	0.122226096	0.082267849	0	0	0.013867425	0	0.009756234	0
GSM1672282	0.022483817	0.012788512	0.01688755	0.143412943	0	0.114152188	0.000486818	0.037481404	0	0	0	0.02331719	0.016505959	0.078771726	0.050961945	0.203358848	0.103836017	0	0.143582684	0	0.014119056	0.017853341
GSM1672283	0.023275895	0.070330545	0.049187034	0.156151143	0	0.110999721	0	0.016200855	0.015390107	0	0	0.012949274	0.015926655	0.002473621	0.062501245	0.222901605	0.147245951	0	0.087506419	0	0	0.006959928
GSM1672284	0.047850297	0.152614017	0.00350619	0.123594438	0.011419182	0.131107243	0.011126839	0	0	0	0.021543599	0	0.004636869	0.0315404	0.045256972	0.231607319	0.095625608	0	0.088571026	0	0	0
GSM1672285	0.103808343	0	0.026926925	0.143671345	0	0.13678556	0	0	0	0	0	0.0393569	0.030824823	0	0.12465706	0.095879863	0.197177317	0	0.069245048	0	0.020920146	0.010746672
GSM1672286	0.053281994	0	0.06688963	0.088751786	0	0.202914859	0	0.068009982	0	0	0.009662288	0.042538608	0.033033719	0	0.056289075	0.170161684	0.011001236	0.007960086	0.188762804	0	0	0.000742248
GSM1672287	0.071748861	0.061747914	0.074945135	0	0.027877082	0.043946192	0.023239143	0.046269885	0.032097151	0.012813688	0.025951159	0	0.030394813	0	0	0.177283547	0.105199979	0.14360168	0.113783791	0	0.005608948	0.003491031
GSM1672288	0.023451647	0.120567039	0.061620621	0.132122706	0	0.047159681	0.009254271	0.020071711	0	0.019809544	0	0	0.006623568	0.094411731	0.078240123	0.207305788	0.029427378	0.005654819	0.124452555	0	0.012277828	0.007548988
GSM1672289	0.014167945	0.066814973	0.063031531	0.058070494	0	0.069621287	0	0.133671456	0	0	0.016372695	0	0.030877568	0.007062854	0.005932074	0.217199132	0.08983109	0.14370331	0.05161729	0.01742436	0	0.014601941
GSM1672290	0.026694723	0.159470078	0.030831931	0.106124617	0	0.099472006	0.009795223	0.039839288	0	0.009898684	0	0.016005741	0.07006821	0	0.068883414	0.227684811	0.008594822	0.023531503	0.039104137	0.030192826	0.025991488	0.007816496
GSM1672291	0.042010261	0.013546047	0.053551708	0.122875312	0	0.033277149	0.000502588	0.032189338	0	0.006083547	0	0.020246388	0.036893587	0.153115181	0.143414946	0.168881404	0.085884888	0.01271954	0.054685118	0	0.004873278	0.015249719
GSM1672292	0.029441384	0.036073903	0.041787492	0.126131447	0	0.139370817	0.013419551	0.014113115	0	0.047703477	0	0.013200063	0	0.099101153	0.097178675	0.214099115	0.068128105	0	0.060251703	0	0	0
GSM1672293	0.019677863	0	0.024899178	0	0	0.142085025	0.103828851	0.066399142	0	0.054644943	0	0	0.00010013	0	0.023814065	0.196695592	0.180241754	0.022177146	0	0.020694619	0.093066436	0.051675255
GSM1672294	0.043101629	0	0.065435388	0.162855002	0	0.071897268	0.042814069	0.043584959	0	0.033067826	0	0.041209826	3.10E-05	0.015780578	0.1100417	0.210269723	0.021211552	0.049289685	0.069973961	0	0	0.019435817
GSM1672295	0.023552685	0	0.013232123	0.037947744	0	0.121259769	0	0.063374756	0	0.019430893	0.009471898	0.015390008	0	0.182394615	0.068931769	0.292746464	0	0.077401913	0	0.012544842	0.001436241	0.06088428
GSM1672296	0.049139609	0	0.032208143	0.157736483	0	0.127980432	0.012439345	0.140954094	0	0	0	0.03934991	0.037437251	0.054025307	0.042729675	0.074004098	0.086058579	0.027609083	0	0.011281397	0.040914781	0.066131814
GSM1672297	0.036155374	0.029451846	0.017131413	0.090413829	0	0.111897224	0.051436994	0.133472731	0	0	0.022501765	0.02346368	0.018999473	0.095443954	0.078765366	0.137875881	0.00761422	0.068093316	0.059870018	0	0.005664247	0.01174867
GSM1672298	0.056961924	0	0.014532075	0.103762035	0	0.100205922	0	0.064169877	0	0	0	0.025103505	0.047738299	0.00911305	0.059350534	0.274962814	0.120971833	0.010376734	0.09869898	0	0.01405242	0
GSM1672299	0.048194158	0	0.015142365	0.208531956	0	0	0.170886496	0.01511124	0	0	0.010789199	0.037120854	0.007334917	0.02303776	0.086083319	0.172647013	0.051637262	0.029988098	0.041087456	0	0.039681222	0.042726682
GSM1672300	0.020541447	0	0.036076023	0.110643017	0	0.240515413	0	0	0.006083892	0	0.016317979	0.029317119	0.029314353	0.022408888	0.02093241	0.074037431	0.084179934	0.122336363	0.162588046	0	0.024707686	0
GSM1672301	0.008743477	0.054223635	0.018692882	0.072484548	0	0.171352341	0	0.007743993	0.035487258	0	0	0.015926889	0.017707451	0	0.036455677	0.1646581	0.215085682	0.002800191	0.131188207	0	0.029762422	0.017687249
GSM1672302	0.068132596	0	0.028140375	0.153395177	0	0.041661337	0.013086516	0.040737943	0.00471674	0	0	0.071245441	0	0.028497978	0.103357204	0.199030155	0.01924024	0.017627401	0.067252285	0	0	0.143878613
GSM1672303	0.02871517	0	0.014895763	0.181237302	0	0	0.143537697	0.031962303	0	0	0.011405445	0.032130834	0.021790041	0.087810403	0	0.151144721	0.011655034	0.154280317	0.094537808	0	0.001150451	0.033746712
GSM1672304	0.00588871	0.001994168	0.008223372	0.203578593	0	0	0.142137019	0.042767307	0	0.005750852	0.032455241	0.007536808	0.003523385	0.024205911	0.146432262	0.241350696	0.0320516	0.011590236	0.064032447	0	0.010942005	0.015539388
GSM1672305	0.055422899	0	0.016645919	0	0	0.103044877	0	0.02770431	0.024674698	0.019463963	0	0.026909464	0	0.287880016	0.032452557	0.271888067	0	0.038628768	0.056110693	0	0	0.039173768
GSM1672306	0.00279702	0.006520794	0.062810502	0.11898657	0	0.094715613	0.04798475	0.050210026	0.008850163	0	0.013156764	0	0	0.140418604	0.046437189	0.219651325	0.036681298	0.061526976	0.024392811	0.007078686	0.021386465	0.036394443
GSM1672307	0.107623703	0	0.066231633	0.119674058	0	0.059540219	2.71E-05	0.047810755	0	0.008278058	0.00180655	0.029133042	0.010787411	0.002223963	0.117209925	0.171512989	0.154885289	0.019622281	0.044836507	0	0.029581838	0.009214643
GSM1672308	0.039158295	0	0.050728691	0.148309718	0	0.033355008	0.017615316	0.055246407	0	0	0.03523696	0	0.010266916	0.027576841	0.047381066	0.282127115	0.04153675	0.100044117	0.085922937	0	0.012702362	0.012791502
GSM1672309	0.045862693	0	0.030096114	0	0	0.186507	0	0.075365262	0	0.011589542	0	0.022688271	0.109635397	0.107959547	0.012280319	0.184229031	0.022042723	0.10142224	0.074453825	0	0	0.015868037
GSM1672310	0.018709713	0	0.011582888	0.230955296	0	0	0.091722311	0.030343132	0	0	0	0.036509314	0.031687377	0.145401355	0.040347753	0.226257325	0.011944627	0.036614034	0.069264092	0	0.016409881	0.002250902
GSM1672311	0.006557024	0.033867871	0.006193413	0.15615013	0	0.120548226	0.099157326	0.006981841	0	0.047244239	0.021054956	0	0.017645661	0.095840695	0.132769792	0.159210354	0.05974171	0	0.026935898	0	0	0.010100865
GSM1672312	0.033655029	0	0.015416451	0.085564217	0	0.102188454	0	0.062789139	0.002497646	0	0	0.014717563	0.035267296	0.131290413	0.091278196	0.252510388	0.033206581	0.002794937	0.066521365	0	0.006151686	0.06415064
GSM1672313	0.013118841	0	0.016343614	0.311969056	0	0.118763278	0.012811696	0.026903784	0.011176826	0	0.018893556	0.024210351	0.016706037	0.04033772	0.06208013	0.235205439	0	0.030353358	0.046085459	0	0	0.015040856
GSM1672314	0.028539972	0.046764925	0.005487773	0.120496885	0	0.009595089	0.013768802	0.054392263	0	0	0.006236493	0.009283265	0.017563997	0.104603076	0.118603921	0.252240459	0.031029202	0.058672553	0.042894815	0	0.027185282	0.05264123
GSM1672315	0	0	0.027775585	0.240409276	0	0.008760448	0.080193293	0.112703481	0	0	0	0.084974248	0.027630628	0.009911043	0.116757984	0.157002846	0.097104756	0	0.036776412	0	0	0
GSM1672316	0.027938513	0	0.098317241	0.171992583	0	0.136385744	0	0.027966079	0	0	0.013006775	0.007724226	0.012211196	0.055227436	0.03621096	0.183668664	0.069756616	0.014534212	0.114271136	0	0	0.030788619
GSM1672317	0.002049089	0	0	0.166124978	0	0.043799704	0.128685366	0.018110455	0	0	0.009691598	0	0.040644803	0.086209844	0.121695844	0.210652739	0.040394944	0.061466155	0.058209672	0	0	0.01226481
GSM1672318	0.008315816	0	0.085279494	0.099187045	0	0.117601776	0.066036258	0.039942267	0	0.003770229	0.019304838	0	0	0.157504913	0.075880165	0.193715446	0.007055999	0	0.009994232	0.020972127	0.040848878	0.054590515
GSM1672319	0.040202632	0.022905145	0.005598267	0.169840341	0	0.061342099	0.105931425	0.09092464	0	0.00729997	0	0.013443525	0.031247473	0	0.112345301	0.151174363	0.073553252	0.046047111	0.056525193	0	0.002109335	0.009509928
GSM1672320	0.000724252	0.007533751	0.002713544	0.141796751	0	0.054197601	0	0.047083179	0	0	0	0.008728345	0.080595943	0.004270349	0.03776462	0.203015485	0.252091647	0.031705394	0.105371485	0	0.021320853	0.001086802
GSM1672321	0.058046277	0	0.03800254	0.171638312	0	0.016898955	0.012130911	0.040123044	1.27E-05	0.023240581	0	0.011368956	0	0.135446986	0.069035464	0.262622489	0.063768034	0.008571093	0.067844547	0	0.019995631	0.0012535
GSM1672322	0.0729621	0.011262177	0.005010888	0.162695184	0	0.181734657	0.007691843	0.027098662	0.000869387	0	0	0	0.012331683	0	0.034816707	0.232474477	0.104493591	0.031759597	0.076965697	0.026161571	0	0.011671777
GSM1672323	0.021321871	0	0.011524032	0.136493752	0	0.011604595	0.047402918	0.056906664	0	0.029562824	0	0.041143341	0.021296632	0.069575012	0.112355949	0.283061974	0.032127913	0.004579244	0.108513604	0	0.003043118	0.009486556
GSM1672324	0.006442081	0.000817924	0.028569564	0.07823244	0	0.022346698	0	0.064911367	0.011911605	0	0.016060423	0.016306829	0.026375114	0.126578552	0.102526921	0.230451888	0.109708753	0.050382893	0.089805371	0	0	0.018571576
GSM1672325	0.030534743	0.007330117	0.059840149	0.031139173	0	0.139842592	0.016066931	0.033687086	0.005029139	0.019045628	0.038392494	0	0.021307916	0.149366262	0.036666048	0.256319323	0.077003112	0.012374966	0.02695708	0	0.017767441	0.021329799
GSM1672326	0.014849863	0.012518503	0.022324341	0.110859374	0	0.090553851	0.029662928	0.028487817	0	0.00227686	0	0	0	0.05106109	0.134170904	0.358824435	0.025226826	0.013974779	0.084762729	0	0	0.0204457
GSM1672327	0.069492111	0	0.03163825	0.028239933	0	0.06716367	0.062507726	0.027207487	0	0.043292229	0	0.010507549	0.055148737	0.205998987	0.04654565	0.173428559	0.09591431	0.036178402	0.007031512	0.016529676	0.013238732	0.00993648
GSM1672328	0.001730551	0.009101625	0.017598046	0.040184912	0	0.122491281	0	0.01603813	0	0	0.005377867	0.011032594	0.005626088	0.119862991	0.000995596	0.153676447	0.222569195	0.135675502	0.133742014	0	0.003782868	0.000514295
GSM1672329	0	0.072892601	0.009791604	0.096799651	0	0.089437738	0	0.056599679	0	0.073148739	0	0.008991603	0	0.029782584	0.018452069	0.244217238	0.056867229	0.1107652	0	0.072454998	0.036730047	0.023069022
GSM1672330	0.04661815	0	0.007665674	0.147615395	0	0.144467702	0.027342258	0.04300043	0.003022702	0.036430869	0.015256185	0	0.012174651	0.123057525	0.088106069	0.228691458	0.037486865	0.015597578	0.015276728	0	0	0.00818976
GSM1672331	0.113119083	0.006720574	0.140152532	0.138720198	0	0.085429749	0.0397399	0.056937184	0	0	0.034469918	0	0.030611147	0.001549224	0.053046338	0.148917839	0	0.057233613	0.062788876	0.00968172	0.001432244	0.019449861
GSM1672332	0.079759362	0.027110709	0.015347349	0.186451268	0	0.059931771	0.001886399	0.064223064	0.012086627	0.01294816	0.012702626	0.000452994	0.004770767	0.071784885	0.073219933	0.138578285	0.016450815	0.081303171	0.009714219	0.003119604	0.038523025	0.089634965
GSM1672333	0.01972881	0.014713779	0.016530566	0.070906143	0	0.20536719	0	0.057525157	0	0	0	0.010002666	0.05527392	0	0.015167244	0.17704379	0.092394654	0.060782681	0.186587861	0	0.000720028	0.017255511
GSM1672334	0.044900355	0	0.02483378	0.165482066	0	0.115416448	0.007951659	0.014402499	0	0.007082664	0	0.031791601	0.051523369	0.053575477	0.042328956	0.197746876	0.066309312	0.020772776	0.100847364	0	0.014338271	0.040696527
GSM1672335	0.076392325	0	0.167758008	0.097856785	0	0.121014901	0.039528031	0.015102401	0.008255173	0.049572522	0	0	0.000182148	0.06970184	0.117870698	0.179593	0.013855695	0	0.042295672	0	0	0.001020802
GSM1672336	0.047131719	0	0.159636309	0.097069118	0	0.125358681	0.079504268	0.031620518	0	0.00893884	0.007868455	0	0.005899609	0.029339486	0.072720383	0.161537224	0.042936403	0.06785544	0.038644142	0.008579076	0	0.01536033
GSM1672337	0.006848794	0.040643469	0.079251649	0.149141724	0	0.105402914	0.068699673	0.02493191	0	0	0.00075478	0	0	0.075237616	0.064011961	0.220701056	0.058318117	0.005854495	0.064485799	0	0.013472497	0.022243544
GSM1672338	0.008383594	0	0.004019321	0.191668635	0	0	0.093662293	0.007671125	0.004742399	0	0.035990902	0	0.038328454	0.042051987	0.128897215	0.236818159	0.056971214	0.048641065	0.068724714	0	0.003250521	0.030178402
GSM1672339	0.097365394	0	0.090125895	0.128443613	0	0.056591781	0.03184442	0.047830892	0.00609857	0.014601928	0	0.033712137	0	0.059719955	0.063317719	0.171403223	0.078757329	0.032371459	0.06839882	0	0.007965715	0.011451152
GSM1672340	0.091657158	0.022563884	0.042855112	0.095588109	0	0.154406525	0	0.125474868	0.001697373	0	0	0.016757838	0	0.096480069	0.033833169	0.191301259	0.007970502	0.078051115	0	0.026623169	0.004943267	0.009796582
GSM1672341	0.022554103	0	0.044794281	0.087551242	0	0.19015082	0.049223779	0.033516323	0	0	0.015082948	0.006166615	0.013649108	0	0.110705664	0.232848597	0.005219359	0.027127192	0.061007476	0	0.045105412	0.05529708
GSM1672342	0.018934257	0	0.004902897	0.040227391	0	0.131794727	0.032497163	0	0.020295468	0	0.022517137	0	0.127229208	0.109827063	0.010992646	0.232735234	0.156025786	0.030845142	0.026839761	0.001210522	0.02575084	0.007374758
GSM1672343	0.031518404	0.00804188	0.001807176	0.128435431	0	0.12620312	0.039013817	0.072679833	0	0	0	0.003033333	0.025228912	0	0.091095716	0.308382145	0.018929489	0.094007907	0.033141905	0	0.017400273	0.00108066
GSM1672344	0.018627542	0.029502214	0	0.114093432	0	0.104149014	0	0.036621697	0.003693836	0	0	0.038537494	0.044875962	0	0.025868733	0.17031354	0.190644498	0.01899134	0.183512253	0	0.020216279	0.000352167
GSM1672345	0.027243181	0	0.079506954	0.137683181	0	0.093520538	0.039808153	0.057638833	0.000558437	0.045994309	0.002649917	0	0	0.119805107	0.05980004	0.202557965	0.035196683	0.029188692	0.04108238	0	0.009323096	0.018442533
GSM1672346	0.006840589	0	0.07570436	0.049831201	0	0.179690496	0	0	0.036227167	0	0	0.01057745	0	0.198524262	0.003562112	0.283324808	0.002571824	0.142742073	0	0	0.010403659	0
GSM1672347	0.097087837	0	0.039145969	0.057134586	0	0.091914035	0.033329076	0.084849566	0	0.071455263	0	0	0	0	0.138419414	0.253075144	0.016650424	0.058795338	0.016131648	0	0.02482516	0.01718654
GSM1672348	0.046562305	0.013659144	0.008867881	0.074527642	0	0.128513578	0.010433857	0.018416702	0	0	0	0.032909844	0.043455768	0.060563666	0.084410309	0.204459319	0.182473825	0.003851367	0.081076405	0	0	0.005818386
GSM1672349	0.090512946	0	0.099724799	0.07627737	0	0.187051033	0.065520176	0.012331709	0.019966302	0.011748435	0.043334086	0	0.005553223	0.105657177	0.05959739	0.178785172	0.001366727	0.010153475	0.005543614	0	0.00662498	0.020251384
GSM1672350	0.02955799	0.019015121	0.014206573	0.273630504	0	0.033163264	0.07288192	0.029971717	0	0.029550337	0	0	0	0.085690859	0.10919963	0.195801376	0.047084109	0.007250596	0.029275429	0	0	0.023720574
GSM1672351	0.052520878	0	0.023163531	0.029119181	0	0.176604381	0.009468333	0.059264482	0.002717668	0.059093387	0	0.011736231	0	0.014205935	0.045633411	0.207479693	0.092752024	0.083950418	0.082662315	0	0.043467878	0.006160255
GSM1672352	0.024750975	0	0.105883183	0.171271889	0	0	0.005963918	0.09052033	0.007357924	0	0	0.024984453	0.008890943	0.072697917	0.121657198	0.195797504	0.028023676	0.051010618	0.081473264	0	0	0.009716206
GSM1672353	0.044594106	0	0.075540575	0.132207064	0	0.073948399	0.054840235	0.0903602	0	0	0	0.007466919	9.27E-05	0.049500999	0.131538943	0.246217374	0.032264858	0.005021624	0.039748923	0	0	0.016657099
GSM1672354	0.090486935	0	0.087305134	0.173964799	0	0.05851957	0	0.040197378	0.003385378	0.02849462	0	0.016615228	0.017018665	0	0.00056041	0.19113614	0.050551503	0.06226865	0.143722193	0	0	0.035773398
GSM1672355	0.036794155	0.001923117	0.018448421	0.078237336	0	0.105444834	0.008580505	0.035039868	0.007525474	0.01233469	0	0.043940991	0.031131914	0.034579861	0.112093324	0.184420266	0.014508643	0.070466876	0.122967876	0	0.016532913	0.065028934
GSM1672356	0.052929257	0	0.152038745	0.013343577	0	0.182564999	0	0.068345087	0	0	0.00310824	0.020270858	0	0	0.097736682	0.275678675	0.016891428	0.037943775	0	0.018259687	0.004978118	0.055910872
GSM1672357	0	0.010422262	0.029569372	0.050579369	0	0.127708125	0	0.043623991	0.00544808	0	0	0.005789368	0.032494397	0	0.061187409	0.266552185	0.118110441	0.083281065	0.119030609	0	0.020660552	0.025542775
GSM1672358	0.025192289	0	0.101331451	0.194561861	0	0	0.075561671	0.074556523	0.035328851	0.030996633	0	0.015075491	0	0.02677153	0.133231844	0.166476592	0.044514112	0.011115897	0.05853807	0	0.006747185	0
GSM1672359	0	0.053250212	0	0.085624472	0	0.11589826	0	0.081045814	0	0	0	0.011396706	0.183439156	0	0.059256738	0.208833161	0.042153797	0.0432192	0.081871392	0	0.029940873	0.00407022
GSM1672360	0.044519521	0	0.026790603	0.080734661	0	0.054616394	0.00876984	0.062747574	0.041418414	0.021463497	0.012309404	0	0.047426751	0	0.033800167	0.414333599	0	0.033913646	0	0.045976687	0	0.071179241
GSM1672361	0.038865564	0.025989849	0.002848846	0.058410508	0	0.100827165	0	0.050426241	0.029479821	0.039361895	0	0	0.000304179	0	0.06674199	0.224971003	0.208938304	0.045727619	0.066533117	0	0.009124049	0.031449853
GSM1672362	0.044526883	0	0	0.231072548	0	0	0	0.010167311	0.049545071	0	0	0	0	0.277053683	0.026188402	0.246160169	0	0	0	0.044926685	0	0.07035925
GSM1672363	0.042389133	0	0.203231385	0.076151891	0	0.076891088	0	0.056013789	0	0.032636041	0	0.025664506	0	0.08304327	0.040505308	0.228413735	0.025412225	0.01993841	0.006936409	0.029766191	0.038885331	0.014121287
GSM1672364	0.025920363	0.00963244	0.017248951	0.010999737	0	0.202981085	0.004495582	0.036824703	0	0	0	0.013973472	0.038677543	0.060620302	0.033168049	0.186894241	0.174053047	0.042081365	0.076256211	0	0.032995861	0.033177048
GSM1672365	0.03790627	0	0.039959655	0.035981519	0	0.146087121	0.001690098	0.103630123	0.009597771	0	0.023971304	0.0458688	0.012529903	0	0.019162151	0.178481116	0.067041567	0.083977853	0.18888767	0	0	0.005227079
GSM1672366	0.004709017	0	0.016109068	0.078166125	0	0.147237217	0	0.060460248	0	0.007167832	0	0.032004364	0.02739276	0	0.020381938	0.30669528	0.099965818	0.054497243	0.125386282	0.019826807	0	0
GSM1672367	0.015757968	0.000537455	0.00977252	0.177708368	0	0.09214197	0.028666925	0.027377042	0	0.043597835	0	0.017884674	0.008072549	0.066408896	0.127723958	0.250445914	0.0322805	0.007827554	0.071679534	0	0.009633149	0.012483189
GSM1672368	0.0273214	0	0.003160313	0.043378455	0	0.205029901	0	0.085419991	0.044419795	0	0	0.019092754	0.012323242	0.116463716	0.005183291	0.163884742	0	0.219698407	0	0.052343221	0	0.002280772
GSM1672369	0.001427842	0	0.010631531	0.121778624	0	0.120815508	0	0.074923251	0	0	0.010241685	0.013019702	0.025640284	0.067409536	0.044779231	0.256633039	0.037420325	0.071641541	0.119874758	0	0.00619327	0.017569872
GSM1672370	0.001816481	0	0.008745516	0.22416299	0	0.119753247	0.000938766	0.060771399	0	0	0.005407965	0.033273711	0.068598265	0	0.056806772	0.225726339	0	0.100375748	0.077152395	0	0.008562953	0.007907456
GSM1672371	0.003230824	0.010452764	0	0.007343931	0	0.199881163	0.003636201	0.047210596	0	0	0	0.019559153	0.050129739	0	0.038978642	0.308662752	0.094043238	0.023816215	0.154373287	0.032213223	0	0.006468273
GSM1672372	0.054909261	0.02801246	0.048432046	0.112869838	0	0.202983668	0.000512888	0.046420903	0	0.006977578	0	0	0.006141097	0.033717756	0.0836504	0.249747543	0.044748196	0.021531705	0.050526283	0	0	0.008818377
GSM1672373	0.04933067	0.20091379	0	0.152154071	0	0.095947033	0	0.045520318	0	0.031113426	0	0.003207172	0.012419787	0	0.062906768	0.194681781	0.006465133	0.034580697	0.106419692	0	0	0.004339661
GSM1672374	0.076887122	0	0.154893615	0.093320343	0	0.030459367	0.06384212	0.007657795	0.000798097	0.006635423	0.00050888	0	0	0.073837619	0.098578826	0.268139924	0.039058802	0	0.064448263	0	0	0.020933804
GSM1672375	0	0	0.040851652	0.096300882	0	0.128856759	0.022336394	0.032947342	0.007397833	0.047638958	0.019939699	0.018174464	0	0.060547448	0.072450742	0.208198307	0.057520846	0.043971142	0.135651206	0	0	0.007216328
GSM1672376	0.002418216	0.018052169	0.017012195	0.2519302	0	0	0.120337312	0.035864182	0.001276527	0.010225271	0.048585101	0	0	0.094510643	0.067327009	0.22378031	0.009878237	0.045620103	0.025465955	0	0.000789083	0.026927488
GSM1672377	0	0	0.066808025	0.041562742	0	0.103913057	0	0.103872969	0.011935743	0.031563666	0	0.005709525	0	0.217639337	0.036235392	0.309860178	0	0	0	0	0.070899365	0
GSM1672378	0.050430644	0.001636289	0.109885089	0.099692568	0	0.019191591	0.053415952	0.040564809	0.0029611	0.026893906	0.007895226	0	0	0.146556787	0.03249447	0.24856694	0.027904879	0.009351004	0.065814254	0	0	0.056744491
GSM1672379	0	0.064399246	0	0.118693224	0	0.036717842	0	0.097846962	0.003093345	0.085170656	0	0.028310668	0	0.019879817	0.116602662	0.230285523	0.058825257	0.017708023	0.059357397	0.00136717	0.048018589	0.013723619
GSM1672380	0.057199965	0	0.022829922	0.136306199	0	0.074513121	0.020763946	0.038943805	0	0	0	0.014996447	0.005060653	0.101940398	0.061571939	0.187587852	0.055903636	0.045509682	0.066162539	0	0.038575617	0.072134278
GSM1672381	0.024370382	0	0.104431758	0.191643961	0	0.150716858	0	0.025062426	0.000800914	0.00303197	0.010603625	0	0.025916545	0.012162558	0.033134939	0.213189562	0.01014479	0.069993692	0.08806886	0	0.000819324	0.035907836
GSM1672382	0.027995816	0	0.026557859	0.075579956	0	0.141507768	0	0.059655348	0.00313906	0.044387741	0	0.002891561	0.021038596	0.057140475	0.008801574	0.270140581	0.066609839	0.059912613	0.128129962	0	0	0.006511252
GSM1672383	0.012368916	0	0.152826714	0.196759976	0	0.008059307	0.074578124	0.058779838	0	0	0	0.030641673	0	0.096623729	0.11108393	0.152390287	0	0.031486062	0.065014081	0	0	0.009387362
GSM1672384	0.034019475	0	0.004867542	0.068945478	0	0.144785424	0	0.061201871	0	0.066761622	0	0.015821007	0	0.08717036	0.065084039	0.346362832	0.028478467	0.005377344	0.02694124	0.001647932	0.030260707	0.012274662
GSM1672385	0.033636548	0.000485847	0.026749618	0.095635254	0	0.151279862	0.008155577	0.08221897	0	0.006140408	0	0.013788833	0	0.076346484	0.143303573	0.288385568	0.039781015	0	0.005202018	0	0	0.028890426
GSM1672386	0.044285962	0	0.016582154	0.140550252	0	0.109546599	0.010359705	0.018631157	0.004991787	0	0	0.010019211	0.012755619	0.096047712	0.080192583	0.285171779	0.048526691	0.005397584	0.065093442	0.015468381	0	0.036379382
GSM1672387	0.017172158	0.010701488	0	0.088747328	0	0.096563152	0	0.022508151	0.011587848	0	0	0.019439117	0.016741581	0.101813499	0.022197338	0.345886183	0.027998187	0.029951454	0.153074832	0	0.015334364	0.020283321
GSM1672388	0.002122616	0	0.040388263	0.097552908	0	0.017639911	0.068939169	0.061700154	0	0	0.021688794	0.046565598	0.015108395	0.054936886	0.106808089	0.287576851	0.021250092	0.062450676	0.078576541	0	0.001850607	0.01484445
GSM1672390	0.019008886	0	0.021705173	0.088503477	0	0.122597557	0.011687462	0.108673548	0.001948674	0	0	0.007461633	0.008019064	0.173055773	0	0.195530776	0	0.16908992	0.058215991	0	0	0.014502066
GSM1672391	0.038739906	0.0298606	0.136508078	0.066198612	0	0.11651675	0.045018355	0.026093569	0	0.069480598	0	0	0	0	0.036304851	0.214031973	0.047302861	0.021617397	0.100997044	0	0	0.051329407
GSM1672392	0.008999601	0.003508191	0.136931594	0.046371677	0	0.122003898	0	0.063927495	0.005812432	0	0	0.0380713	0.008229047	0.129928006	0.053426624	0.202145262	0.016662169	0.012371521	0.078085987	0.018164881	0.02736898	0.027991335
GSM1672393	0.042388926	0	0.089487172	0.090353077	0	0.117599588	0.063733921	0.045269798	0.02022427	0.021107011	0	0.016113098	0	0.056595992	0.171763502	0.194251487	0.017564705	0	0.053547453	0	0	0
GSM1672394	0.000431849	0.043425776	0.006408837	0.063487812	0	0.059750972	0	0.028459863	0.02547183	0.013850086	0	0.018156874	0.032076756	0.01003271	0.01859844	0.231798975	0.267433666	0.028713575	0.144926048	0	0.004792589	0.002183342
GSM1672395	0.028963569	0	0.03014032	0.098310107	0	0.044400177	0.037741919	0.002178617	0.021203365	0	0.027753646	0	0	0.084933551	0.13548376	0.271658473	0.062855601	0	0.084487745	0	0.032239077	0.037650072
GSM1672396	0.026143686	0.018425224	0.017081757	0.065002454	0	0.066987873	0.016585728	0.047386028	0.02144146	0.035591795	0	0	0	0.065514711	0.138548043	0.282526391	0.098311676	0	0.082580485	0	0	0.01787269
GSM1672397	0.016771481	0	0.121304105	0.128224192	0	0.075984944	0	0.0793842	0.01211092	0.006499959	0	0.021289213	0.009351413	0.01097631	0.128090606	0.263421237	0.020468384	0.020139789	0.036537748	0	0	0.049445499
GSM1672398	0.021049904	0	0	0.128598459	0	0.126911547	0	0.008167405	0.041956323	0	0	0.046449708	0.02047233	0.047018537	0	0.218142907	0.009450442	0.030620387	0.280572831	0	0.013411393	0.007177825
GSM1672399	0.023468239	0	0	0.084208259	0	0.059910805	0.091392512	0.046178225	0	0	0.020836699	0.024783928	0.022121417	0.05358534	0.063655013	0.273485901	0.072933515	0.078989427	0.072484855	0	0	0.011965865
GSM1672400	0.016483515	0.005321151	0.013800856	0.131879157	0	0.137583888	0	0.037090866	0	0.110752778	0	0.011739975	0	0.06463473	0.166508016	0.170359307	0.071963333	0.008833717	0.046626494	0	0	0.006422219
GSM1672401	0.010509296	0.012648809	0.008073853	0.199231102	0	0.000489783	0.100846108	0.060517591	0	0.01940634	0.006240982	0	0.016515682	0.107416139	0.141902919	0.203278263	0	0	0.060775769	0	0.019522405	0.032624957
GSM1672402	0.065602359	0	0.022298952	0.062071196	0	0.091361458	0.031674716	0.048085163	0.035672929	0.015956857	0.061850422	0	0.014473114	0.072250271	0.136506931	0.222198872	0.059284307	0.011092966	0.037043818	0	0	0.012575669
GSM1672403	0.006636326	0.133513525	0.098813242	0.10799628	0	0.060026185	0.045542491	0.026902655	0	0.05073162	0.005021804	0	0	0.017141824	0.089904911	0.211746625	0.034534729	0.004300146	0.09725537	0	0	0.009932267
GSM1672404	0.024211889	0.069253606	0.08996506	0.174496565	0	0	0.148728928	0.021055945	0	0.054586196	0	0.011222358	0	0.025603154	0.116693571	0.136754261	0.006385579	0	0.08366089	0	0.008548034	0.028833962
GSM1672405	0.003356934	0.016794196	0.004918733	0.024349048	0	0.115775078	0.006896921	0.000545298	0.047025066	0.026039393	0.00349999	0.003221827	0.053708141	0.129680813	0.082434937	0.210082608	0.149048536	0	0.098420202	0	0.022470369	0.00173191
GSM1672406	0.063730167	0.04678095	0.074631841	0.079515861	0	0.019591885	0.006094422	0.056098532	0.029183776	0.069607358	0	0	0.017620766	0.024365641	0.076506904	0.201481416	0.104538403	0	0.110866745	0	0.010270179	0.009115154
GSM1672407	0.068170208	0	0.005423881	0.091509478	0	0.10054783	0	0.047059123	0	0.06499675	0	0.014196471	0	0.073053383	0.067174565	0.170947408	0.041361906	0.041157576	0.115729948	0.006718143	0	0.091953329
GSM1672408	0.04429256	0	0.057445122	0.09900971	0	0.047285355	0	0.053332425	0.039755356	0	0.003864281	0.05782168	0.003320706	0.03902859	0.03813017	0.161229965	0.028442129	0.157324317	0.132799022	0	0.036918612	0
GSM1672409	0.04904576	0	0	0.062272218	0	0.083016677	0	0.049182453	0.025181723	0.014208248	0	0	0.014219161	0.170324724	0.037257501	0.258212726	0.041588696	0.009307465	0.11124809	0	0.049763243	0.025171316
GSM1672410	0.038100411	0.029148726	0	0.115296393	0	0.066495146	0	0.035876919	0.04353168	0.048754891	0	0	0	0.135707814	0.093574455	0.178511761	0.116162482	0	0.07759022	0	0.013536947	0.007712154
GSM1672411	0.058251598	0	0.012048381	0.269586197	0	0	0.106039432	0.038543387	0	0	0	0.028045686	0	0.028230106	0.148914147	0.17028307	0.069129782	0	0.037592035	0	0.022288192	0.011047986
GSM1672412	0.023554548	0	0.017384919	0.160808481	0	0.132729733	0.006917429	0.038159309	0.003316804	0.036674566	0	0	0	0.038166551	0.088628858	0.174839643	0.045226105	0.023515744	0.030977996	0.129220226	0.02600341	0.023875677
GSM1672413	0.097409759	0	0.052707499	0.060632319	0	0.156341061	0	0.049994432	0	0.011720927	0	0	0.005545779	0	0.04674845	0.175559165	0.192047592	0.043164601	0.039721192	0.035016218	0	0.033391007
GSM1672414	0.048928252	0.024537424	0.012578388	0.165482041	0	0.030119582	0.013030916	0.059960505	0	0	0.024177224	0	0.007228553	0.156307136	0.148995163	0.121543464	0	0.001994664	0	0.169797744	0	0.015318944
GSM1672415	0.029047524	0.006372077	0.009636556	0.053558862	0	0.069490059	0.010516113	0.020961656	0.035154947	0.05590062	0	0	0	0.226947825	0.125005057	0.29190583	0.014870228	0	0.050632648	0	0	0
GSM1672416	0.01386822	0	0.012323432	0.066998994	0	0.094637833	0.024290716	0.034220161	0	0.007995133	0.03384546	0	0	0.196847891	0.154359922	0.202624614	0.020130146	0	0	0.05535863	0.028451023	0.054047826
GSM1672417	0.084803757	0	0.049327682	0.155542578	0	0.052494557	0.052767457	0.04374781	0	0	0.02914533	0	0.050164781	0.066694292	0.14078303	0.180066113	0.023585416	0.029385885	0.025488601	0.000514773	0	0.015487939
GSM1672418	0.139107676	0	0.211260952	0.111016419	0	0.059907052	0.002330846	0.045673404	0.018389727	0.027754209	0	0.006515471	0.010355549	0.096895804	0.043538966	0.11913093	0	0.053098251	0	0.019637599	0.002608374	0.03277877
GSM1672419	0.014818487	0	0.038263694	0.146355933	0	0.048320926	0.04086757	0.071304212	0	0.056702323	0	0.006363751	0.043845576	9.83E-05	0.108335141	0.196376153	0.127842136	0.055285363	0.021253935	0.000337035	0.014453943	0.009175535
GSM1672420	0	0.012922251	0.016879978	0.168320825	0	0.042191276	0.016977294	0.055307346	0.001987312	0.040090653	0	0.01900382	0.02502904	0.137670673	0.085562464	0.267540196	0.057981349	0	0.042192728	0	0	0.010342794
GSM1672421	0.050751443	0	0.030599936	0.173786014	0	0	0.047024984	0.089308921	0	0.011394219	0	0.067700484	0.011221143	0.150835744	0.02096365	0.155275581	0	0.085866426	0.070422843	0	0.007514715	0.027333896
GSM1672422	0.006493394	0.004533584	0	0.042992329	0	0	0.02621418	0.049386026	0	0	0.093371258	0.011200418	0.10177878	0.066438747	0.073549777	0.162973188	0	0.280548567	0.080519753	0	0	0
GSM1672423	0.075894314	0.025127037	0.017026681	0.220567028	0	0.009385529	0.04451337	0.07811218	0.006150359	0	0.027468556	0.054658589	0.0062887	0.076469861	0.151263121	0.172884894	0	0.002299455	0.031890326	0	0	0
GSM1672424	0.039885882	0.007183709	0.102997356	0.19080597	0	0.069531801	0.049030486	0.0168932	0	0.014630863	0	0	0	0.043862849	0.068714628	0.274774936	0.046894052	0.004596388	0.064780671	0	0.000373429	0.005043781
GSM1672425	0.003758222	0.033322283	0	0.090956883	0	0.153552084	0	0.028257408	0	0	0	0.04838882	0.105122445	0.069419034	0.022501711	0.208522381	0.026493538	0.069280593	0.131721741	0	0.001369184	0.007333673
GSM1672426	0.012779432	0	0.041492557	0.248856381	0	0	0.105632721	0.092177273	0	0	0.018536008	0.042030026	0.008832015	0.043894371	0.089161014	0.207532252	0.027087013	0.001813064	0.049071506	0	0	0.011104367
GSM1672427	0.083560749	0	0.027188755	0.162802809	0	0.151517242	0.029140345	0.041754548	2.90E-05	0	0	0.014579659	0.086483977	0	0.042930322	0.117805672	0.115060336	0.028066197	0.091423177	0	0	0.007657175
GSM1672428	0	0.057297177	0.002256508	0.077379066	0	0.126957078	0	0.02811255	0	0	0.00289376	0.031023109	0.07413028	0.153369969	0.009807166	0.23187884	0.003917648	0.07670222	0.073545553	0	0.032526101	0.018202977
GSM1672429	0.025813115	0.15610761	0	0.005861371	0	0.198331599	0	0.026253142	0.00547535	0	0.012215211	0.020694234	0.016396677	0.099826726	0.031925237	0.148158589	0.097913325	0.095481377	0.005460942	0.031566106	0.014288912	0.008230479
GSM1672430	0.049352889	0	0.025776127	0.073589214	0	0.192166718	0	0.043382055	0.009875707	0	0.027193226	0.014098195	0.018223979	0.060267916	0.113514002	0.195836511	0.096413244	0	0.074077983	0	0	0.006232235
GSM1672431	0.163491558	0	0.12469966	0.069194083	0	0.077721947	0.00371953	0.060342312	0.010940888	0.014866705	0	0.016955941	0.031035581	0.019668106	0.032818642	0.167451878	0	0.121247337	0.028860395	0.005400495	0.033896301	0.017688641
GSM1672432	0.01116849	0.011615487	0.013775798	0.107925906	0	0.001613342	0	0.113943144	0	0	0.013768799	0.029688622	0.060747294	0.113431944	0.141787021	0.226688261	0.0271008	0.104841413	0.021508216	0	0	0.000395464
GSM1672433	0.020167725	0	0.02036788	0.13532205	0	0.048113441	0.024485248	0.11201833	0.005998902	0	0.013816112	0.017321167	0.047180507	0.121769848	0.071374343	0.200581778	0	0.075430999	0.053891767	0.00360327	0	0.028556633
GSM1672434	0.025782315	0	0.019297885	0.357728344	0	0	0.097420032	0.056846749	0	0	0	0.066430465	0.022504716	0.05583824	0.134031372	0.122771874	0.01271044	0	0	0	0	0.028637567
GSM1672435	0.005420787	0	0.012717477	0.219427382	0	0.039362976	0.039592249	0.05385387	0.012589455	0.049738656	0	0.035345559	0.080746588	0.004143906	0.129423782	0.22105457	0.022393265	0.028696197	0.04549328	0	0	0
GSM1672436	0.039790074	0	0.015872596	0.102626979	0	0.030808932	0.00478979	0.052468342	0.006724022	0	0	0.032996294	0.065486346	0.091091326	0.038871079	0.209495479	0.014317133	0.202614225	0.083189523	0	0	0.008857861
GSM1672437	0.13358055	0	0.096301212	0.227957006	0	0.005582281	0.094683497	0.046137352	0.022021145	0	0.064431369	0.045331334	0.008255635	0.026249984	0.059634132	0.115767479	0.012356075	0	0.04171095	0	0	0
GSM1672438	0.146971495	0	0.090274301	0.111609369	0	0.070450568	0.01110556	0.029375258	0.044016441	0.005661173	0.008322147	0	0.005579236	0.0934942	0.130483919	0.218216172	0	0	0.008856762	0.008409606	0	0.017173791
GSM1672439	0.132168263	0	0.148369469	0.116133242	0	0.047481877	0.004022447	0.019867035	0.046919889	0	0.059954376	0	0.008476444	0.074528223	0.008155341	0.082272608	0.015995098	0.015677849	0	0.118425058	0	0.101552782
GSM1672440	0.115269359	0	0.190842428	0.146726594	0	0	0	0.103575066	0.005198984	0.071203341	0	0.055343201	0	0.104376435	0.019069047	0.113095567	0.009932662	0.058957153	0.006410164	0	0	0
GSM1672441	0.045467934	0	0.009224794	0.166406995	0	0.139045732	0	0.059871666	0.003973586	0	0	0.027560181	0.015914494	0.042953042	0.066024235	0.233803843	0.004316271	0.083553387	0.07914813	0	0	0.022735711
GSM1672442	0.109179136	0	0.187165145	0.133487017	0	0.125697984	0.069338253	0.019143583	0	0	0.026019828	0	0.021853018	0.026698129	0.081038736	0.088364379	0.017909198	0.011626554	0.057926415	0	0	0.024552626
GSM1672443	0.079877371	0	0.01322158	0.021531144	0	0.353679896	0	0.104655363	0	0	0.019754336	0.006822649	0.063380195	0	0.03192058	0.11715315	0	0.095860991	0.068386913	0	0.021985477	0.001770354
GSM1672444	0.040846527	0	0.050470734	0.260191971	0	0	0.063568713	0.078261105	0	0.132860234	0	0.044808111	0.026204585	0.054816294	0.104033178	0.056699984	0.00658357	0	0.052256564	0	0.028398431	0
GSM1672445	0.070496852	0	0.025292537	0.045495367	0	0.223609257	0.022742508	0.067460308	0	0	0.00323204	0.024741886	0.090701723	0	0.042011589	0.199882129	0.025461079	0.044246171	0.102995401	0	0.011631153	0
GSM1672446	0	0.069175727	0.017868927	0.112253663	0	0.092282659	0	0.063808392	0.034381954	0	0.001346595	0.014827762	0	0.380297811	0.026020585	0.151407316	0	0.017563075	0.014511771	0	0	0.004253765
GSM1672447	0.023019017	0	0.020193993	0.14538751	0	0.00708164	0.013128416	0.109192818	0.001995195	0	0	0.048907807	0.006127788	0.273110971	0.067577014	0.162253965	0	0.045265935	0	0.072117125	0.004640804	0
GSM1672448	0.067551774	0	0.011578713	0.036557671	0	0.268792404	0.003405609	0.023745042	0	0	0.012210662	0.003941701	0.047063583	0	0.055943816	0.213888041	0.147716467	0.010701053	0.078176344	0	0.017066833	0.001660284
GSM1672449	0.095297066	0.096802775	0.007082133	0.120688754	0.013918446	0.15685226	0.051688423	0.026301034	0	0.051654126	0	0	0.014302618	0.070035943	0.094004806	0.137341334	0	0.007382979	0.012105634	0.032311524	0	0.012230145
GSM1672450	0.061093546	0	0.022128798	0.175953339	0	0.171842807	0.011856086	0.065733667	0	0.01185715	0	0.038481598	0.02742716	0.051984313	0.125272298	0.173146082	0.030700072	0	0.005461302	0.009454273	0.017607507	0
GSM1672451	0.008537677	0.109435523	0	0.094549171	0	0.112022461	0	0.095864609	0	0	0	0.024027313	0.077813763	0.11009899	0.027476099	0.236988109	0	0.081632448	0	0.017921863	0.002324864	0.001307109
GSM1672452	0.142630562	0	0.056286151	0	0	0.183113823	0.007151469	0.079116508	0.013126474	0	0.027351826	0	0.084735153	0.081492294	0.015715415	0.057024396	0.050452054	0.098600768	0	0.076516515	0.026686591	0
GSM1672453	0.017012287	0	0.013291876	0.043102678	0	0.119662475	0	0.026657732	0.017975626	0	0.020984703	0	0.041200967	0.083662833	0.044398504	0.253511755	0.201405804	0.003629753	0.013032728	0.061763797	0.010017357	0.028689125
GSM1672454	0.030840109	0.018258855	0.004760759	0.125381681	0	0.123327166	0	0.041066357	0	0.037575878	0	0.017960508	0.008628755	0.190742755	0.049782785	0.192552276	0.015338382	0.035167894	0.102615516	0	0	0.006000324
GSM1672455	0.029634522	0	0.044236327	0.059575749	0	0.24364646	0.093868575	0	0.04855526	0.003261167	0.063856142	0	0.002580519	0.182489975	0.047578149	0.140675192	0	0.032062136	0.007979827	0	0	0
GSM1672456	0.185942498	0	0.160549172	0.159978562	0	0.098947294	0.03066213	0.025204726	0.001780326	0	0	0.033410387	0.0191069	0.017959519	0.075677262	0.095626838	0	0.039683774	0.049361341	0	0	0.006109272
GSM1672457	0.03187457	0	0.082545474	0.128373734	0	0.119749578	0.019315276	0.09729259	0	0	0.034981496	0	0.051416532	0.055971464	0.05380903	0.156041031	0	0.084804097	0.053306133	0	0.019919656	0.010599337
GSM1672458	0.10596349	0	0.103788607	0.065722409	0	0.181796855	0.014035102	0.053595279	0.00207375	0.013348564	0	0	0.015837003	0.045429159	0.132985292	0.113948074	0.08171103	0.004226226	0.04322523	0	0.013577896	0.008736035
GSM1672459	0.019234301	0.012276967	0.032423961	0.163602767	0	0.138317261	0	0.041710799	0	0	0.016759252	0.018154359	0.063499186	0.109041026	0.037675123	0.228871782	0	0.042333555	0.074371491	0	0	0.00172817
GSM1672460	0.025160386	0.005084087	0.010760867	0.054217632	0	0.162406874	0	0.054563744	0.007826823	0	0	0.032140485	0.052265449	0.040336225	0.019715897	0.253246865	0.039908585	0.081844751	0.125037471	0	0.010697063	0.024786796
GSM1672461	0.023619029	0.00710744	0.009965908	0.16570427	0	0.106826056	0.006376864	0.039608163	0.002803344	0	0	0.012188674	0.013753074	0.033170012	0.060370887	0.149794717	0.235923943	0	0.129274599	0	0	0.003513019
GSM1672462	0	0.029614023	0.017363036	0.180518803	0	0.202298942	0	0.024106531	0.002869073	0	0.066459037	0.0508484	0.033607981	0	0.03206803	0.128742724	0.024609679	0.148537648	0.058356094	0	0	0
GSM1672463	0.094645414	0	0.1062841	0.207247682	0	0.050090703	0.041745552	0.023194253	0.015912787	0	0.053628815	0	0.006660046	0.083173461	0.122546128	0.100548111	0.001004551	0.052179526	0.030965211	0	0	0.010173662
GSM1672464	0.017967344	0	0.000827029	0.146700521	0	0.211730065	0	0	0	0	0	0.050721511	0.021237869	0.005842164	0.120112565	0.194910248	0.043889498	0.026718875	0.14822891	0	0.011113401	0
GSM1672465	0.013313091	0.033440173	0.005441162	0.079319774	0	0.284595467	0	0.025160828	0	0	0.021492555	0.026238856	0.021794584	0.064319012	0.115824171	0.202769388	0.036539767	0.025876122	0.032415536	0	0.008087664	0.003371849
GSM1672466	0.129773509	0	0.040108285	0.0267663	0	0.267073917	0	0.005026237	0.021278398	0	0	0.0472659	0.021053367	0	0.024193023	0.095468405	0.104250565	0.052843172	0.161715445	0	0	0.003183477
GSM1672467	0.073855386	0	0.049466791	0.235811981	0	0.055016149	0.037394903	0.049248677	0.003908983	0	0	0.025029381	0.015978364	0.136352871	0.096698245	0.153335464	0.023772131	0.015758888	0.028371787	0	0	0
GSM1672468	0.008630958	0.016586426	0	0.038125514	0	0.186879004	0	0.096466053	0.009710925	0	0	0.021372273	0.016602202	0.078579863	0.054987149	0.219768192	0.024442613	0.081607393	0.146241435	0	0	0
GSM1672469	0.106739285	0	0.055917489	0.137670576	0	0.114417543	0.012098839	0.004107199	0	0	0.005332763	0	0.136535101	0.005903914	0.048011288	0.178835304	0.0780495	0.025308028	0.070760821	0	0.018988383	0.001323967
GSM1672470	0.12139817	0.034377837	0.024393513	0.159938992	0	0.166058568	0.011185514	0.037924496	0	0	0	0	0.027059456	0.010574825	0.069693085	0.174070343	0.062039086	0.01422133	0	0.059289993	0.013350453	0.014424338
GSM1672471	0.016134266	0.061197432	0.010305143	0.078707609	0	0.122887736	0.003010813	0.058489587	0	0.072056291	0	0.049988963	0	0.021610233	0.058699522	0.22702755	0.100958591	0.030676674	0.064615905	0	0	0.023633684
GSM1672472	0.030734108	0.02129724	0.149286378	0.135832583	0	0.178325997	0.063090431	0.043052905	0	0	0.040321429	0	0.026655883	0.012946996	0.01776922	0.070295313	0.009551946	0.04956143	0.13704703	0	0	0.014231111
GSM1672473	0.00924175	0.068591761	0.066874846	0.138486909	0	0.078223142	0.019334178	0.046168466	0	0	0.04688921	0	0	0.092471374	0.017522347	0.179363261	0	0.119815906	0.019140344	0.03457546	0.016661561	0.046639485
GSM1672474	0.030397784	0.006877034	0.017676782	0.101339429	0	0.161172912	0.004779387	0.020762844	0.020518308	0	0.02579681	0.008208049	0.028633613	0.077941884	0.042826404	0.352464447	0	0.038813904	0.014848591	0.0231699	0.006119107	0.017652811
GSM1672475	0.037190962	0	0.017684443	0.120392046	0	0.134549547	0.024795403	0.044444193	0	0.006230565	0.035555483	0	0.037753892	0.078647705	0.137398341	0.22561545	0.0376666	0.025355909	0.036719461	0	0	0
GSM1672476	0.040470873	0.019274003	0.102247726	0.102500869	0	0.157455375	9.25E-06	0	0.00913969	0	0	0.010537269	0.058232486	0.00550126	0.04825149	0.188686395	0.118288518	0.029094587	0.10554625	0	0	0.004763953
GSM1672477	0.094656251	0	0.050410597	0.111814699	0	0.186270604	0.045133386	0.08789462	0.005476426	0	0.084317151	0.008339516	0.039036944	0.008536887	0.063012002	0.086846767	0.034241607	0.075440802	0.015044386	0.003527355	0	0
GSM1672478	0.029555096	0	0.065730169	0.148312288	0	0.155374193	0.01785231	0.069730711	0.035315514	0.018263899	0.007480169	0	0.001686577	0.053229978	0.131966504	0.215565139	0	0.014577405	0.035067961	0	0	0.000292086
GSM1672479	0.054991614	0	0.090630302	0.25499864	0	0.023742477	0.114422482	0.032791357	0.011062512	0	0.054624621	0	0.00774097	0.035032389	0.160511369	0.125926911	0.001524354	0.009042992	0	0.011708826	0.000349613	0.010898572
GSM1672480	0.066403908	0.071406061	0.113968758	0.006195826	0	0.246935833	0	0.108670731	0	0	0.008214956	0.041643166	0.017395312	0.052661036	0.094101941	0.057508826	0	0.034125979	0.080322769	0	0.000444899	0
GSM1672481	0.062399642	0	0.126398763	0.112687654	0	0.090685279	0.016409183	0.021787171	0	0	0	0.036245983	0.038404564	0	0.027516977	0.161677813	0.199549685	0	0.074829748	0	0.010059127	0.021348412
GSM1672482	0.05590767	0.066494959	0	0.140289133	0	0.14075822	0.020676211	0.043256275	0.008790754	0.051229169	0	0	0	0.032144557	0.116215444	0.223754895	0.052770821	0	0.044571966	0	0	0.003139928
GSM1672483	0.04245521	0.131179884	0	0.063153913	0	0.138348919	0	0.041104537	0	0	0	0.041261317	0.02095682	0.087736052	0.11604255	0.117677576	0.030162076	0.035166507	0.122922231	0	0	0.011832407
GSM1672484	0.045213587	0	0.082288628	0.162581798	0	0.109523105	0	0.030945474	0.030460094	0	0	0.041012591	0.010877446	0.037134881	0.080696929	0.19578688	0.036686553	0.043295372	0.086128081	0	0	0.00736858
GSM1672485	0.049217105	0.048637045	0.006839532	0.049947881	0	0.17795908	0	0.083973579	0.028066567	0	0	0.013309174	0.083199048	0.062196739	0.035062288	0.158522005	0.037133815	0.033994054	0.116890351	0	0.015051738	0
GSM1672486	0.113218304	0	0.10295104	0	0	0.149540943	0.047515868	0.026475438	0	0	0.095368704	0	0	0.137530662	0.01808914	0.143829805	0.012575831	0.05301717	0.002366698	0.028782111	0	0.068738286
GSM1672487	0.049548835	0	0.024154888	0.19561519	0	0.116821897	0.052733199	0.022447369	0.049252493	0	0.012025972	0.051234988	0.036341355	0.025400455	0	0.115581777	3.10E-05	0.201428471	0.047382063	0	0	0
GSM1672488	0	0.066494722	0.009324923	0.025442412	0	0.314452319	0	0.070903753	0.033748317	0	0	0.045023976	0.043658799	0.053728075	0.076933561	0.100014897	0	0.107513762	0.003895818	0.032124166	0.01632304	0.000417459
GSM1672489	0.027953118	0	0.108211251	0.168089208	0	0.165417544	0	0.035873258	0	0	0	0.075277893	0.032756573	0.014774334	0.024567766	0.109851513	0.064587258	0.092437939	0.068528418	0	0	0.011673926
GSM1672490	0.075896342	0	0.199628872	0.144107026	0	0.055076874	0.022830994	0.058451363	0.014767107	0	0.008611212	0.023345829	0	0.172614933	0.09989043	0.079333146	0.028463096	0	0	0.003538324	0.013299852	0.000144598
GSM1672491	0.112251316	0	0.055651026	0.03609113	0	0.155976807	0	0.046040452	0.013046674	0	0	0.026321514	0.021891779	0.053796332	0.018806448	0.140550255	0.033902444	0.147509739	0.132750709	0	0.005413376	0
GSM1672492	0.016489853	0	0.020266073	0.053995082	0	0.148274647	0	0.085346113	0	0	0.042736141	0.002790317	0	0.166352738	0.128706446	0.224195704	0.023501824	0	0.016982137	0.007765228	0.058242227	0.004355471
GSM1672493	0.063715013	0	0.060519149	0.09545983	0	0.278579639	0.061113198	0	0.023662838	0	0.020201478	0	0.011750825	0.019439722	0.081969748	0.138240376	0.028434436	0.041832726	0.024780698	0.012537308	0.012989568	0.024773447
GSM1672494	0.080342582	0	0.127253656	0.178163879	0	0.012622586	0.047450823	0.039355268	0	0	0.036783854	0	0.003131964	0.068161568	0.104666576	0.187453416	0.038556812	0.000197198	0.027768479	0	0	0.04809134
GSM1672495	0.049769437	0.000498566	0.00605469	0.075172781	0	0.238805888	0	0.026569792	0.041219475	0.011996332	0	0.027195864	0.011601018	0	0.059372658	0.19336122	0.106940235	0.057727176	0.09198885	0	0	0.001726016
GSM1672496	0.042984944	0	0.01428302	0.000534322	0	0.079516407	0	0.052521323	0.075764437	0	0	0.062341355	0.046467184	0.118768336	0.059540445	0.250278659	0.02226938	0.035348477	0.131879138	0	0.007502575	0
GSM1672497	0.020970881	0.029138787	0.005727549	0.240248306	0	0.096696497	0.045718425	0.011033819	0	0.005050317	0	0.041224264	0.013987806	0.029046483	0.096126289	0.26381434	0.026123458	0.012708623	0.04900396	0.001832819	0.001656601	0.009890776
GSM1672498	0.002857158	0	0.004341553	0.142117717	0	0.158616261	0.001194718	0.019428326	0	0.00328613	0.060922285	0.015558627	0.085264621	0	0.107994485	0.136532485	0.011276072	0.062226877	0.163766989	0	0.014996288	0.00961941
GSM1672499	0.052580093	0	0	0.054511672	0	0.188752292	0	0.038282346	0	0	0.009886578	0.036034113	0.014197251	0.099163962	0.024655987	0.182367338	0	0.160936274	0.138632096	0	0	0
GSM1672500	0.071272806	0	0	0.136352076	0	0.096224269	0.023244315	0	0.011232379	0	0.079429399	0	0.0241852	0.048514083	0.111414706	0.246567698	0.067143415	0	0.073067813	0	0.003979805	0.007372035
GSM1672501	0.025071593	0	0.019788412	0	0	0.245699158	0	0.015775585	0	0	0.017897469	0.030141307	0.034699774	0.037598303	0.023522892	0.140926677	0.062325984	0.057130692	0.27652806	0	0.012894094	0
GSM1672502	0.006192158	0	0.022147464	0.339139599	0	0	0.025191371	0.131483101	0	0	0	0.097640529	0.025682203	0	0.093330544	0.162566076	0	0.023923013	0.065661845	0	0.002838474	0.004203621
GSM1672503	0.044105707	0.010668983	0.011528828	0.039877297	0	0.165904953	0	0.108467655	0.023791661	0	0.02647794	0.019442617	0.03797007	0.214052252	0.065910386	0.188990262	0	0.025446634	0.017364755	0	0	0
GSM1672504	0.09792359	0.017356624	0.083927132	0.044214324	0	0.115684215	0.046974706	0.096551506	0	0.044572085	0	0.010038782	0.003983281	0.068783177	0.082688889	0.16500682	0	0.071233834	0.051061035	0	0	0
GSM1672505	0.024872108	0	0.000611609	0.070169326	0	0.110030284	0	0.013278222	0.000302797	0	0.016909891	0.002748672	0.012392014	0.11177783	0.092659801	0.266424742	0.053803613	0.027883132	0.173639891	0	0	0.022496068
GSM1672506	0.107666877	0	0.220254933	0.154572995	0	0.029010853	0.075749231	0.025379831	0.012746278	0	0.064651639	0.014331007	0.005570367	0.01991086	0.076017106	0.109043281	0	0	0.080777978	0	0	0.004316764
GSM1672507	0.02987206	0.032338343	0.005921908	0.094911255	0	0.182632824	0	0.037861329	0	0	0	0.009713034	0.065030076	0.05195728	0.093986684	0.173028647	0.088175166	0.01360532	0.115401992	0	0.005354063	0.000210017
GSM1672508	0.199761402	0.09879495	0	0.044210424	0	0.052369664	0.015988656	0.078882062	0.025047246	0	0	0.018629108	0.041397588	0.031505095	0	0.171066341	0.053335591	0.05511001	0.110772743	0	0	0.00312912
GSM1672509	0.065833704	0	0.023542402	0.111727144	0	0.143202408	0.01319596	0.026581678	0	0	0	0.019057858	0.019868505	0	0.025650977	0.238701198	0.132402877	0.003071839	0.171487899	0	0	0.005675551
GSM1672510	0.051951543	0	0.026721755	0.175386899	0	0.061270028	0.073034373	0.013268808	0	0	0.070449	0	0.006702402	0.088441462	0.131508238	0.190427632	0.013156537	0.017493606	0.017078339	0.024607121	0.027003207	0.011499051
GSM1672511	0.103645295	0.061886452	0	0.042774348	0	0.307927386	0	0.021493973	0.01796934	0	0.008485065	4.88E-05	0.024293891	0.038673475	0.038799372	0.101639859	0	0.094716056	0.137646717	0	0	0
GSM1672512	0.039756612	0	0.014689337	0.017797971	0	0.141582403	0	0.020052594	0.024442937	0	0	0.001575827	0.089801828	0.127950887	0.013209313	0.266390153	0.127622388	0.028462036	0.023122545	0.036279842	0.014106534	0.01315679
GSM1672513	0.021527038	0	0.012203291	0.123424299	0	0.168874109	0.029093041	0.078872409	0	0	0.072300447	0	0.073100529	0	0.037243669	0.130639009	0.087514194	0.037768577	0.077995501	0	0.046536868	0.00290702
GSM1672514	0.012389085	0	0.007849357	0.061554931	0	0.193304054	0.002285131	0.026154064	0.01405893	0	0.037290485	0	0.034209279	0.016872767	0.092327522	0.296951398	0.081378056	0.040854838	0.080675281	0	0	0.001844824
GSM1672515	0.017637192	0	0	0	0	0.163633945	0	0.145372585	0	0	0.042190287	0.011087786	0.041341795	0.300331581	0.040170915	0.117674994	0	0.059994219	0.021427505	0.039137195	0	0
GSM1672516	0.120372451	0.040516124	0.058504183	0	0	0.171884319	0	0.113310506	0.068105537	0	0	0.132629687	0.052842782	0.014497139	0.002272029	0.050122428	0	0.145258737	0	0	0.011173051	0.018511026
GSM1672517	0.028719287	0	0.037246259	0.106273504	0	0.054846553	0.01316291	0.043353812	0.008887091	0.020721547	0	0.038317718	0	0.16980684	0.161339944	0.199141392	0	0.005185143	0.075579955	0	0	0.037418045
GSM1672518	0.085937883	0	0.013535587	0.016892205	0	0.237568832	0.01621115	0.050637488	0	0	0	0.028997185	0.010944549	0.223229336	0.062446439	0.108246275	0.071722592	0.044290304	0.019362183	0	0.002598406	0.007379584
GSM1672519	0.08549448	0.036362637	0.035390949	0.136226031	0	0.27419984	0.018625367	0	0	0	0.004985594	0.007515696	0.022708843	0.07016604	0.066243492	0.115091918	0.070541584	0.031607932	0.022952621	0	0	0.001886975
GSM1672520	0.061165516	0	0.027089505	0.025582712	0	0.200682617	0	0.096986117	0	0	0.010453137	0.032609799	0.027572472	0.089768657	0.053142034	0.216535811	0	0.039485879	0.104283599	0	0.011934662	0.002707482
GSM1672521	0.075790145	0.144315252	0	0.201527752	0	0.127892271	0	0.035800043	0.008069798	0	0	0.0129223	0.033371904	0.054911916	0.046829368	0.129939566	0.025191488	0.044021734	0.050170506	0	0.009245955	0
GSM1672522	0.038766776	0.082151393	0.009380391	0.117887736	0	0.068378092	0	0.037911869	0.008883419	0	0	0.098920666	0.029717501	0	0.068176877	0.206832514	0.024939357	0.027843824	0.16178584	0	0	0.018423745
GSM1672523	0.077203437	0.137833528	0	0	0	0.17110553	0.017283028	0.037385815	0.013751258	0.028228571	0	0.004501937	0.039175947	0.034672286	0.064130792	0.118868822	0.06676949	0.065814237	0.11828886	0	0.003917646	0.001068814
GSM1672524	0.03349994	0	0.048541742	0.078482615	0	0.147936619	0	0.00699585	0.039008399	0	0.098888332	0	0	0.359946884	0.027977779	0.060719764	0	0.025730544	0	0.072271531	0	0
GSM1672525	0.1058993	0.090527152	0.00200521	0.122682649	0	0.169217397	0	0	0.014548438	0	0.005333701	0	0.01671713	0.057314689	0.070757514	0.140187588	0.033998451	0.025996944	0.144813838	0	0	0
GSM1672526	0.064744471	0	0.083986959	0.073562325	0.046349447	0.040598633	0	0	0.067313437	0	0.006792894	0	0.076709133	0.085225642	0.008439138	0.279016108	0.062193657	0.079649337	0.025418819	0	0	0
GSM1672527	0.123185717	0	0.070915942	0.204655276	0	0.056481202	0	0.010221524	0.035374013	0	0.000997016	0.036622157	0.036691553	0.000256816	0.039287738	0.224843873	0.019638253	0.028660281	0.111356961	0	0	0.00081168
GSM1672528	0.054905588	0	0.072072127	0.174329603	0	0.128881508	0.086916877	0.046973826	0	0.028519249	0	0	0.002919449	0.014140743	0.073737536	0.188688346	0.072501338	0.003303639	0.030951607	0.008674331	0	0.012484231
GSM1672529	0.014069739	0	0.051283561	0.295937552	0	0.044561438	0.037723229	0	0.010346824	0	0.028562135	0.009907711	0	0.062549492	0.035671602	0.289070083	0.028547263	0.034524742	0	0.042602497	0	0.014642132
GSM1672530	0.049301203	0	0.036009105	0.022794935	0	0.098226476	0	0.091654974	0	0	0.023531173	0.018101049	0.025623786	0	0.094687922	0.257421935	0.212077309	0	0	0.056954763	0	0.01361537
GSM1672531	0.012339547	0.03080339	0.050527432	0.141557765	0	0.177674692	0.03169225	0.005767681	0.03042135	0.001113939	0	0.008943836	0.014561606	0.064712923	0.09652594	0.147632499	0.097666057	0.016382057	0.066485675	0.005191362	0	0
GSM1672532	0.114421527	0.045239338	0.17450226	0.147767029	0	0.075623775	0.051708858	0.028426988	0.011708577	0.004851177	0.022123244	0	0.014265886	0.022249849	0.032408599	0.151011722	0.005916473	0.047694705	0.036863498	0	0	0.013216493
GSM1672533	0.06552759	0	0.007591788	0.156616159	0	0.046247845	0.005344663	0.02981305	0.001929354	0	0.021164686	0.00541008	0.024860284	0.148611993	0.028638783	0.233171304	0.048656966	0.05638891	0.088499192	0	0.006088572	0.025438781
GSM1672534	0.006862446	0.002412065	0.011460135	0.38682762	0	0	0.049932704	0.072693285	0.017026847	0	0.009738842	0.00708229	0.015349107	0.00358368	0.10136608	0.201936116	0.058045941	0.003061816	0	0.04873841	0	0.003882615
GSM1672535	0.053066579	0	0.120708995	0.21167365	0	0.133659548	0.056062207	0.01779882	0.011919504	0.037416953	0.006273527	0	0	0.084198163	0.02951282	0.155947689	0.002985671	0.05944819	0.004450584	0.008784829	0	0.006092271
GSM1672536	0.017358263	0.006276378	0.031294256	0.268155327	0	0.049618008	0.034536761	0.038115412	0.015751367	0	0	0.016529897	0.018076922	0.062017257	0.076889269	0.22217622	0.061480016	0.006049861	0.061084886	0	0	0.014589899
GSM1672537	0.011122401	0	0.006999355	0.356433838	0	0	0.072159554	0.060272597	0.022412576	0.00835442	0.029288344	0	0.010077031	0.047020648	0.100530595	0.205056234	0	0.054784821	0.00814665	0	0	0.007340936
GSM1672538	0.082433541	0	0.05962641	0.148089487	0	0.130160874	0.012127966	0.041498737	0.034877568	0	0.028706875	0	0.005039327	0.070889608	0.073430823	0.182699615	0.038310909	0.025752514	0.03967339	0.010249928	0	0.016432427
GSM1672539	0.090630248	0	0.120835558	0.262569981	0	0.012278835	0.008348651	0.042684149	0.040446299	0	0.043109913	0.025741578	0.016948679	0.042934911	0.047437816	0.098824956	0.015532079	0.079024321	0.040810955	0	0	0.011841071
GSM1672540	0.013348148	0	0.009905805	0.142667989	0	0.058663969	0.049337121	0.038064355	0	0	0	0.023330554	0.028529982	0.079469098	0.076638782	0.239520118	0	0.085316035	0.076315383	0.037325736	0	0.041566926
GSM1672541	0.062406498	0	0.040460257	0.112025764	0	0.057478087	0.024815881	0.030836334	0.044126271	0.047128434	0.035811788	0.019877703	0.031198488	0.218999016	0.107475011	0.1132704	0.011790654	0	0	0.042299417	0	0
GSM1672542	0.068130905	0.061237789	0.189898262	0.15512598	0	0.044577855	0.001137382	0.044445037	0	0	0.014168267	0	0.011680265	0.035919669	0.01999166	0.151576307	0.106533695	0.016615326	0.070017068	0	0	0.008944534
GSM1672543	0.060008112	0	0.020811331	0.121068223	0	0.073105166	0.082178561	0.038130537	0	0	0	0.003419383	0.152234601	0.001106238	0.028937306	0.211476839	0.101566115	0.074641779	0.003620329	0.019686744	0	0.008008737
GSM1672544	0.022732629	0	0.036789218	0.105684137	0	0.219655239	0.020076849	0.022582611	0.023084072	0	0.022125832	0	0.0152389	0.174524162	0.025574194	0.111564586	0	0.074615167	0	0.038069836	0.002953412	0.084729155
GSM1672545	0	0.058388118	0	0.075617543	0	0.211788722	0.002038385	0.023637754	0	0	0	0.036264781	0.065865135	0	0.030508971	0.20235397	0.076125473	0.097340838	0.115640099	0	0	0.004430212
GSM1672546	0.03870951	0.012485399	0.01523456	0.080510186	0	0.03884333	0.016323901	0.053854769	0	0	0.024221803	0.035458487	0.054856439	0.088072816	0.030025176	0.233773489	0.111276285	0.027368209	0.13287989	0	0	0.006105749
GSM1672547	0.063845416	0	0.014322314	0.249310979	0	0.100367971	0.059075115	0.0120883	0	0	0.04659846	0	0.041589584	0.008680978	0.132221236	0.209039146	0.018469064	0.002101467	0.036219254	0	0	0.006070716
GSM1672548	0.13354463	0	0.010768732	0.302166292	0	0.007598077	0	0.036193636	0.01631692	0.006325699	0	0.026489864	0.03009798	0	0.061771693	0.284145284	0.010027567	0.002443839	0.072109788	0	0	0
GSM1672549	0.058599409	0	0.002522962	0.136149963	0	0.099590243	0.034273554	0	0.001232166	0	0	0.07033335	0.013347233	0.252083008	0.058362965	0.139524249	0	0.077215383	0.031456202	6.08E-05	0	0.025248558
GSM1672550	0.115287046	0	0.018472265	0.336252223	0	0	0.058134027	0.007976003	0	0	0	0.011958932	0.02634885	0.244631517	0.071570799	0.081178901	0	0.003478035	0	0.024711402	0	0
GSM1672551	0.025990811	0	0.012897393	0.2801954	0	0	0.150166067	0.062630902	0.006735051	0.040553965	0.015580399	0	0	0.109387516	0.123903573	0.153688023	0	0	0	0.0182709	0	0
GSM1672552	0.037103219	0	0.004842194	0.131034982	0	0.023622555	0.011291299	0.057401087	0	0.02531354	0	0.008516575	0.01719568	0.084493756	0.096855629	0.22798313	0.10401608	0.01439063	0.122117387	0	0.009128058	0.024694199
GSM1672553	0.062207836	0	0.020386382	0.215595964	0	0.075917682	0.005235183	0.022188464	0.017684655	0	0.005907019	0.006508847	0.021171562	6.87E-05	0.057047936	0.214828801	0.137883317	0.076273423	0.058888102	0	0	0.00220616
GSM1672554	0.004591097	0.004092545	0.011430084	0.097793861	0	0.097044953	0.021464815	0.037446668	0	0	0.013919595	0	0	0.136777213	0.047271782	0.171054321	0	0.014169627	0	0.189514039	0	0.153429398
GSM1672555	0.072305377	0	0.038383957	0.067337023	0	0.148608233	0.02442687	0.054892945	0	0	0.041222225	0	0	0.217195871	0.060468088	0.141963781	0.001717074	0	0	0.105616519	0	0.025862037
GSM1672556	0.096269314	0	0.06073021	0.175731132	0	0.161250347	0	0.058359281	0.026242941	0	0.001833718	0.033358269	0	0.082848653	0.061881826	0.205520473	0.020634889	0	0	0.012728895	0	0.002610051
GSM1672557	0.084790681	0	0.037887318	0.168552892	0	0.115074328	0	0.081977032	0	0	0.007131002	0	0.001590984	0.015465943	0.048433112	0.268591847	0.038455475	0.054404135	0.049424681	0.001332134	0	0.026888436
GSM1672558	0.16745062	0	0.047487781	0.228962677	0	0.046808187	0.022948889	0.031439633	0.026036953	0	0.048722103	0	0	0.093516268	0.098628718	0.141209078	0.041831613	0.004088757	0	0	0	0.000868723
GSM1672559	0.073925237	0	0.070312839	0.242185985	0	0	0.031995015	0.087503229	0.022711045	0	0	0.055473741	0.012548607	0.016323925	0.072241507	0.171388705	0.069795753	0.010075172	0.0553989	0	0	0.008120341
GSM1672560	0.073913622	0	0.192547615	0.10261715	0	0.134543508	0.005634201	0.048301152	0.02656243	0	0	0.00874556	0.015451325	0.120392634	0.04763545	0.151265761	0.027085101	0.019633042	0.018961768	0	0	0.006709682
GSM1672561	0.102773086	0	0.153344679	0.178333014	0	0.053293983	0	0.033388861	0.07954709	0	0.026985142	0.015438861	0.020832122	0.091435986	0.092189035	0.102252602	0.013260941	0	0.026785411	0	0	0.010139185
GSM1672562	0.066768617	0	0.057396751	0.206761653	0	0.096603635	0.063189858	0.01865142	0.011387725	0	0.023748401	0.005562867	0.027017372	0.026667061	0.123885014	0.148913696	0.053873084	0	0.056268267	0	0	0.013304578
GSM1672563	0.071642069	0	0.111685909	0.123633622	0	0.148217106	0	0.020722925	0.029470487	0	0.031990487	0	0.012846752	0.132424006	0.048026478	0.168022176	0.057939688	0	0.041456085	0	0	0.001922211
GSM1672564	0.133889616	0	0.014400933	0.139707742	0	0.141610124	0.023618565	0.083726269	0.015521664	0	0	0.006395346	0.032179277	0.187775285	0.037923134	0.109909314	0	0.035653451	0.03468343	0	0	0.00300585
GSM1672565	0.021772489	0	0.025031526	0.099245865	0	0.113905313	0.008491399	0	0.15108951	0	0	0.079895759	0.01201996	0.192661259	0.046992965	0.151833273	0	0.032058627	0.055749242	0	0	0.009252814
GSM1672566	0.100589229	0	0.027427638	0.075708935	0	0.326895696	0	0.044596296	0	0	0.061554675	0	0.030128588	0.066797821	0.042341665	0.146847853	0.028277917	0.02501362	0	0.022280294	0.001539773	0
GSM1672567	0.070044801	0	0.189215917	0.052747516	0	0.172877554	0	0.050081527	0	0	0.013576435	0.046128483	0.004693782	0	0.060134616	0.176899561	0	0.091384504	0.072215304	0	0	0
GSM1672568	0.083352944	0	0.065203937	0.264548404	0	0.011663924	0	0.088687459	0.006475888	0	0.005924346	0.024577058	0.088597725	0.017586221	0.035509437	0.132658657	0.079394672	0.02146043	0	0.074358899	0	0
GSM1672569	0	0.010856253	0.016921883	0.103808627	0	0.089427956	0.001429191	0.083133215	0.002849482	0.034008431	0.077075948	0	0.012458751	0.135449647	0.110605365	0.178862259	0.061251118	0.039423829	0	0.033698284	0	0.008739761
GSM1672570	0.022175614	0	0.019230571	0.307642467	0	0.091911444	0.034816826	0.013435033	0.017665917	0	0.00729487	0.045179927	0.016250689	0.062214378	0.079536196	0.208691982	0.02336525	0.028306581	0.021386257	0	0	0.000895996
GSM1672571	0.131987961	0	0.130032994	0.167336545	0	0.054523711	0	0.065148705	0.004411589	0	0.00173077	0.017406794	0.019909175	0.05166204	0.016872216	0.211714937	0.040971149	0.050827917	0.031957468	0.003506028	0	0
GSM1672572	0.016551838	0.032946243	0.095740493	0.113262048	0	0.198566891	0	0.045620589	0.048084966	0	0	0.044095412	0.059697389	0.005580518	0.056033963	0.083583408	0.079089047	0.049493303	0.071653893	0	0	0
GSM1672573	0.082328615	0	0.064004418	0.164652002	0	0.072159104	0.001886927	0.083082923	0.034313191	0	0.016152981	0.003329419	0	0.224004538	0.041458164	0.154312598	0	0.007385505	0.013285189	0.024661511	0	0.012982915
GSM1672574	0.019498126	0.030051801	0.009579749	0.170947832	0	0.131999957	0	0.004042003	0	0	0	0.025580682	0.034890258	0	0.017371658	0.174804882	0.178712572	0.036612093	0.155854349	0	0	0.010054038
GSM1672575	0	0.045834544	0	0.080429901	0	0.041977888	0.003490651	0.019216877	0.011967426	0.007217304	0	0	0.018794808	0.246827547	0.034110333	0.379595799	0.01143876	0	0.078192999	0	0	0.020905164
GSM1672576	0.057503365	0	0.08992482	0.176941289	0	0.102891745	0.061465417	0.032256553	0.007483838	0.019373457	0.041536907	0	0	0.065293488	0.069131049	0.231384528	0.02171744	0	0.017530637	0	0	0.005565468
GSM1672577	0.013555566	0	0.022641609	0.044051505	0	0.136016554	0.024494686	0	0.002186502	0	0.056144587	0	0	0.246843809	0.012836095	0.298410577	0.024054915	0.071125967	0.030633213	0.003131164	0	0.01387325
GSM1672578	0.049158725	0	0.161392631	0.088835775	0	0.123236535	0.086435187	0.038420434	0	0.0595166	0	0	0	0.092926045	0.167406898	0.105599549	0.009732807	0	0.016848285	0	0	0.000490528
GSM1672579	0.112270057	0	0.24462754	0.254587445	0	0.043148138	0.000495443	0.056575157	0.008698817	0	0	0	0.011230094	0.012813722	0.020403327	0.109875395	0.02440104	0.022743335	0.074282184	0	0	0.003848306
GSM1672580	0.047514851	0	0.051015069	0.191365876	0	0.007054814	0.048987132	0.01977235	0.01794641	0	0.040155741	0.013501742	0.022851109	0.165485851	0.030305158	0.232549946	0.032417053	0.007676753	0.061831538	0	0	0.009568606
GSM1672581	0.088290882	0	0.031614111	0.162244413	0	0.138262564	0.024908515	0.061136126	0.001046392	0	0.038795483	0	0	0.111197689	0.06437346	0.164733752	0.026018499	0.023704525	0.052272049	0.01140154	0	0
GSM1672582	0.051722801	0	0.002728411	0.177086963	0	0.07519765	0.001448321	0.017033169	0.030257632	0	0.067467431	0	0.053725673	0.120579185	0.022861191	0.244489831	0.088644258	0	0	0.03304965	0	0.013707836
GSM1672583	0.091466292	0	0.060472051	0.250099559	0	0.122912279	0.003098248	0.026936046	0.056937725	0	0.032494069	0.008276419	0.015154202	0.065232847	0.014274868	0.144396049	0.011352972	0.063431388	0	0.030501178	0	0.002963809
GSM1672584	0.080478974	0	0.014117023	0.202551663	0	0.091486644	0	0.149787218	0.08827719	0	0.037249047	0.026647038	0.00620819	0.128232879	0.022158569	0.032533561	0	0.080573069	0	0.039698936	0	0
GSM1672585	0.137754157	0	0.076103924	0.364388832	0	0	0.083251983	0.018296117	0	0	0	0.015411369	0	0.124944997	0.055907394	0.11907304	0	0	0	0.004868188	0	0
GSM1672586	0.121433888	0	0.058318824	0.137415244	0	0	0	0.1905487	0.025774254	0	0.022577801	0	0.030626659	0.044697018	0.060230318	0.111273897	0.03999953	0.112486066	0	0.044617801	0	0
GSM1672587	0.056723768	0.012589361	0.002933793	0.238536022	0	0	0	0.061162112	0.01886293	0	0.002557099	0.047412855	0.023422386	0	0.031647691	0.259628616	0.076986958	0.048047957	0.100465734	0	0	0.019022718
GSM1672588	0.052970082	0	0.148191867	0.191016809	0	0.102813842	0.011503076	0.000164032	0.001499568	0.007527891	0	0.020178114	0.023859196	0.008911993	0.045886012	0.149711496	0.099631811	0.020986353	0.105713959	0	0	0.009433898
GSM1672589	0.023711126	0	0.127037814	0.191546105	0	0.206286227	0.084671027	0	0	0	0.026792892	0	0.039476544	0.020738922	0.021395891	0.115124092	0.076536478	0.031975011	0	0.003741386	0	0.030966485
GSM1672590	0.048668539	0	0.069310186	0.277887822	0	0	0.080996666	0.043613883	0.050624553	0	0.01891159	0	0.040914451	0.047149867	0.05106855	0.142425415	0.093190516	0	0.01501833	0.020219634	0	0
GSM1672591	0.055047845	0	0.029319143	0.122432651	0	0.086314898	0.045520879	0.023105644	0.000138659	0.00922807	0.065961088	0	0.025467339	0.089747616	0.099110404	0.195085719	0.069307245	0	0	0.073197497	0	0.011015302
GSM1672592	0	0.004661588	0.00615804	0.247897212	0	0.083665428	0.044041	0.015581594	0	0	0.013590556	0.019129064	0.027500306	0.089311973	0.159122176	0.18189502	0.024984088	0.000877576	0.076809882	0	0	0.004774497
GSM1672593	0.032439112	0	0.020500478	0.238106749	0	0	0.047649042	0.079063062	0.031455043	0	0.02750188	0.017266545	0.032032002	0.0718552	0.110408472	0.218226812	0.043911244	0	0.018866974	0	0	0.010717384
GSM1672594	0.096846468	0	0.027053125	0.108580072	0	0.148290469	0	0.035287373	0	0	0	0	0	0.122475576	0.019214996	0.188123003	0.058345533	0.056795272	0.058290541	0.054808613	0	0.025888959
GSM1672595	0.038528995	0	0.040375696	0.128758387	0	0.087948094	0.002680801	0.03268805	0.039594659	0	0	0.008643815	0.024350486	0.080383637	0.018392708	0.292290177	0.047067962	0.065792426	0.086239623	0	0	0.006264483
GSM1672596	0.089094774	0	0.102319192	0.099948934	0	0.059011941	0	0.012169203	0.046173858	0	0.017499476	0.010867387	0	0.309231183	0.034187256	0.168158937	0.025174178	0	0	0.023126453	0	0.003037228
GSM1672597	0.08983046	0.006877812	0.012800859	0.105842314	0	0.156278476	0	0.072202998	0	0	0	0.013665207	0.032104733	0.109632207	0.064144968	0.140728625	0.0203044	0.022357726	0.136637282	0.014396997	0	0.002194937
GSM1672598	0.016805545	0	0.189941964	0.032167843	0	0.144392982	0.01088777	0.014610227	0	0	0	0.013358465	0	0.210932526	0.044393305	0.123364731	0	0.073923033	0.11929236	0	0	0.00592925
GSM1672599	0.050377607	0	0.028548176	0.185536302	0	0.170452715	0.059091643	0.01884297	0.011805152	0	0.026152673	0.04316919	0	0.129056846	0.089211447	0.130106045	0.014749769	0.042494727	0	0	0	0.000404737
GSM1672600	0.005725265	0.016005186	0.009793144	0.155529197	0	0.087926682	0.035049865	0.003121121	0.001256736	0	0.005547271	0.007225785	0.068039891	0.033888254	0.070625018	0.206707274	0.168587745	0.043212203	0.073193226	0	0.002811283	0.005754852
GSM1672601	0.030924274	0	0.020973203	0.26509097	0	0.10059196	0.009582622	0.039303891	0.013557391	0	0	0.000546143	0.021973206	0.018609963	0.103164762	0.21344435	0.048167111	0	0.093529517	0	0	0.020540639
GSM1672602	0.082771507	0.048806307	0.071069788	0.110811616	0	0.155416862	0.032261577	0.097818173	0	0	0.021619648	0.075700945	0	0.04748426	0.064054288	0.078970542	0.000371919	0.069925383	0.042917183	0	0	0
GSM1672603	0	0.035715389	0.029666768	0.17988529	0	0.02601156	0.018110673	0.049698092	0.045681625	0.0180878	0	0.005890799	0.010480875	0.216096336	0.147250152	0.142086228	0.025249504	0.010890624	0.032086942	0	0	0.007111344
GSM1672604	0.026861141	0.04027558	0	0.129839638	0	0.194829888	0	0.04473397	0	0	0	0.048109961	0.042877055	0.009885504	0.040597625	0.192273179	0.059798627	0.070627489	0.082996141	0	0.016294199	0
GSM1672605	0.081878999	0	0.048755959	0.102759049	0	0.139668882	0.013400676	0.050793206	0	0.001415243	0	0.03281634	0	0.08365599	0.06218276	0.216072775	0.036325977	0.070161637	0.055833362	0.004279147	0	0
GSM1672606	0.13629493	0	0.04333888	0.175715522	0	0.138542349	0.023237315	0.021456432	0.004167504	0	0.015197223	0.034207946	0.017348887	0.078232159	0.064404464	0.114560668	0.030744443	0.02229594	0.080255338	0	0	0
GSM1672607	0.039501482	0	0.028594055	0.307583527	0	0	0.09364259	0.090481586	0.012770094	0.022673521	0.049300604	0	0	0.070599913	0.092546861	0.153611628	0	0	0	0.038694138	0	0
GSM1672608	0.018526354	0.042317156	0.036948658	0.084959857	0	0.03364956	0.042901031	0.069980294	0	0.011044991	0.023716248	0	0.005874937	0.072589306	0.049495198	0.230634138	0.078972282	0.024815936	0.068381734	0	0.066019924	0.039172397
GSM1672609	0.019212904	0.065237749	0.027231465	0.050567832	0	0.126277093	0.011328312	0.07664732	0	0.044499524	0	0.003367441	0	0.14028707	0.042199299	0.23103415	0.023846607	0.049288706	0.067354545	0	0.007802068	0.013817911
GSM1672610	0.063359556	0	0.027490351	0.110224941	0	0.037977724	0	0.037697491	0.010296547	0	0.017093607	0	0.088305727	0.125345361	0.038390462	0.120337674	0	0.152395199	0.056586558	0	0.086566972	0.027931829
GSM1672611	0.046445669	0	0.005622213	0.117521415	0	0.075067386	0.018422973	0.054961608	0	0.007198146	0.017696891	0	0	0.167713361	0.065247169	0.225280594	0.016829068	0.089418378	0.06382143	0	0.017243087	0.011510612
GSM1672612	0.000841716	0.097416789	0	0.028359163	0.052730227	0.193530915	0.015457367	0	0	0	0.062089914	0	0	0.18947918	0.075739015	0.185051059	0	0.045787632	0.049499719	0	0.003990051	2.73E-05
GSM1672613	0.083592184	0	0.054050229	0.059863105	0	0.184821132	0	0.06944389	0	0	0	0.030566976	0.004553206	0	0.138551427	0.222572435	0.070552705	0	0.073537206	0	0.007895505	0
GSM1672614	0.085348024	0	0.024140055	0.084126891	0	0.187935155	0.023612336	0.041094716	0.028510094	0	0.043473926	0.013020412	0.019367621	0.169022582	0.038731366	0.097795195	0.088381024	0.036307745	0.008907273	0	0	0.010225587
GSM1672615	0.158890544	0	0.168523517	0.088422256	0	0.104522838	0.03699473	0	0	0	0.024717095	0	0	0.068818151	0.013366306	0.114353704	0.041396413	0.030983726	0.041517659	0	0.017078013	0.090415048
GSM1672616	0.027925818	0.016587367	0.00576921	0.018032064	0	0.294125593	0	0.059057013	0.016921636	0	0	0.082265996	0.007426636	0.02555108	0.08415069	0.193491637	0.050255304	0.017138696	0.096628337	0	0.002007843	0.002665079
GSM1672617	0.027030566	0	0.004502052	0.206406995	0	0	0.147018908	0.051844059	0	0	0	0.03165581	0.008047622	0.037936103	0.111766755	0.162688841	0	0.117907747	0.079505521	0	0	0.013689022
GSM1672618	0.004056331	0.036764363	0	0.058580647	0	0.108811101	0	0.067636989	0.009138308	0	0	0.024817772	0.02798429	0.052878452	0.026734108	0.207591393	0.157251158	0.05789651	0.125974581	0	0.027456858	0.006427139
GSM1672619	0.018003666	0.023064361	0.007580881	0.028388832	0	0.15357862	0	0.042849568	0	0.004122034	0.000461824	0	0.056627053	0.098987543	0.022467936	0.23776959	0.076369409	0.063817916	0.159068974	0	0.006841793	0
GSM1672620	0.035694286	0.024908416	0.019743789	0.058162776	0	0.240280638	0.031444671	0.053817207	0	0	0.047152411	0.010502765	0.004261416	0.080258816	0.075480302	0.182858335	0	0.014666669	0.042909549	0	0.029139446	0.048718509
GSM1672621	0.06244081	0	0.161362808	0	0	0.241108169	0.054585491	0.004459739	0	0.009759953	0.045884879	0.035487614	0	0.150407504	0.026521488	0.084730736	0	0.049354757	0.06618494	0	0	0.007711112
GSM1672622	0.01604378	0	0.04066423	0.068641184	0	0.111267691	0	0.085074039	0.003641646	0	0.060055741	0	0	0.086669633	0.033318174	0.33741855	0	0.083890447	0	0.02083028	0.029070493	0.023414113
GSM1672623	0	0.037922803	0.011944022	0.044749507	0	0.176919168	0	0.068760073	0	0	0	0.056235499	0	0.107365904	0.02297317	0.207480896	0.086136947	0.068789344	0.094536171	0	0	0.016186495
GSM1672624	0.024544753	0	0.015883627	0.117542245	0	0.226093522	0	0.052722936	0.020298805	0	0	0.033041544	0.024733822	0.010498771	0.034316621	0.204395645	0.015980219	0.0268587	0.187133359	0	0.005955431	0
GSM1672625	0.050224215	0	0.010118986	0.14274147	0	0.081600047	0.068875857	0.058119724	0	0	0.044964458	0.008925856	0.003274805	0.059849962	0.115727014	0.226214912	0.012555273	0.069328181	0.040088901	0	0	0.007390338
GSM1672626	0	0.0242333	0	0.074467428	0	0.03745986	0	0.06861706	0	0	0	0.043043755	0.001646067	0.223670942	0.081049906	0.213782135	0	0.046230524	0.113179689	0	0.024715649	0.047903684
GSM1672627	0.097431823	0	0.044927095	0.074223258	0	0.10317954	0	0.063658154	0	0	0.051832199	0.015441821	0.007542068	0.211200879	0.005834143	0.143629852	0	0.066446788	0.113203247	0	0	0.001449135
GSM1672628	0.037879131	0.105968871	0	0.046717506	0	0.062494709	0.033808283	0.051389278	0	0.022032795	0.02809833	0	0	0.052380077	0.082277458	0.176920799	0.07234504	0.059783181	0.086671444	0	0.062205504	0.019027593
GSM1672629	0.024899073	0.063321771	0.134138436	0.121501768	0	0.105238488	0	0.106115342	0	0	0	0.060672374	0.010784638	0.053704654	0.033696378	0.12590513	0.039249466	0.03701684	0.045820583	0	0.015916026	0.022019032
GSM1672630	0.028526608	0.02361473	0.00583645	0.132122492	0	0.09454748	0.068464401	0.043246785	0	0.010267129	0.026118305	0	0	0.045970725	0.086914678	0.230747886	0.016479416	0.12500643	0.057743123	0	0.004393361	0
GSM1672631	0.003509042	0.037446235	0.005170363	0.116187754	0	0.112099721	0	0.105737349	0	0.001940525	0	0.053095105	0.022847461	0.033350014	0.151831827	0.196334319	0.056409853	0.058255109	0.039916712	0	0	0.005868611
GSM1672632	0	0.024311691	0.007871556	0.006645317	0	0.077067615	0	0.085108425	0	0.046925245	0	0.031647617	0.005065318	0.331447043	0.019888866	0.205059409	0	0.111753013	0.000892309	0.030734592	0	0.015581984
GSM1672633	0.007560335	0.044850734	0.221271527	0.071237388	0	0.076654058	0.018837868	0.056895655	0.005220695	0	0.007296893	0.020705495	0.022581744	0.027103089	0.0944622	0.157649599	0	0.106211197	0.057717655	0	0	0.00374387
GSM1672634	0.056068711	0	0.036658217	0.140773825	0	0.120260119	0.038748293	0.087965335	0	0	0	0.046358489	0.033374791	0.105798517	0.05293966	0.105488012	0	0.091453419	0.02973063	0	0.054381982	0
GSM1672635	0.045025657	0.000294842	0.107496004	0.151717966	0	0.098243878	0.07425042	0.044624968	0	0	0.028143222	0.005354434	0	0.099683229	0.081424695	0.119447528	0	0.074728566	0.057357113	0	0.00240501	0.009802467
GSM1672636	0.066378793	0	0.067012322	0.027790426	0	0.248236631	0	0.044386698	0	0	0.02729374	0.008213185	0	0.119977919	0.039802446	0.136524914	0.030582288	0.048053943	0.067469153	0	0.022478995	0.045798548
GSM1672637	0.018956273	0.017861814	0.006060251	0.056059408	0	0.149154152	0	0.007499172	0.011074602	0	0	0.041036858	0.032814307	0.03541466	0.038827296	0.247289514	0.197592237	0.043005302	0.097354154	0	0	0
GSM1672638	0.014244931	0	0.035506897	0.100481417	0	0.143320454	0.00819733	0.087650518	0	0	0.034735044	0	0	0.168259387	0.095000911	0.249663023	0.004420897	0	0.001301755	0.025628282	0.00274974	0.028839414
GSM1672639	0.030928473	0	0.018306763	0.062174278	0	0.097762058	0	0.06333129	0.005004942	0	0.024721955	0.054586504	0.035411182	0.061794004	0.040986154	0.158154524	0.165708505	0.06996803	0.106773182	0	0	0.004388158
GSM1672640	0.060433284	0	0.018948505	0.134934091	0	0	0.030021414	0.110874906	0	0.024438665	0	0.035455809	0	0.066109726	0.132514401	0.181414129	0.049757777	0.046780592	0.080670028	0	0.010558278	0.017088397
GSM1672641	0.006283579	0.105924384	0	0.055460107	0	0	0	0.048601853	0	0.010056031	0	0	0.033741989	0.038278827	0.014130351	0.326096095	0.177633871	0.017253879	0.106149056	0	0.048998077	0.011391902
GSM1672642	0.019357473	0	0.021009639	0.054868186	0	0.149105724	0	0.101601132	0	0	0.007124071	0.007793885	0.041633682	0.08773179	0.044265947	0.313794935	0.034450197	0.058052346	0.038504325	0	0.00994599	0.010760679
GSM1672643	0.072675715	0	0.036588337	0.034371635	0	0.106634955	0	0.044296218	0.037985204	0	0.022260784	0	0	0.128587572	0	0.201163925	0.078645495	0.147962883	0	0.074436913	0	0.014390363
GSM1672644	0.006246326	0.03770845	0.049361662	0.078519251	0	0.147651883	0	0.06060696	0	0.009057073	0.000447737	0.03717074	0.009037298	0.052746887	0.066568551	0.334544671	0	0.0338627	0.063241955	0	0.007077378	0.006150478
GSM1672645	0.051177517	0.066606639	0.015264805	0.149603488	0	0.006680006	0.047058958	0.104042458	0	0.026084871	0	0.048793716	0.006856288	0	0.097556726	0.240577949	0.02225938	0.029073993	0.085509965	0	0	0.002853241
GSM1672646	0.070035819	0	0.013895741	0.096447801	0	0.196349588	0.076049843	0.036622629	0	0.045622496	0.013861418	0.003279646	0	0.122590003	0.125702931	0.143539923	0.0121522	0	0.035277726	0	0	0.008572235
GSM1672647	0.045462688	0.004209712	0.034624438	0.068089254	0	0.186331127	0.011716993	0.073671407	0	0	0	0.025029326	0.020428916	0	0.136307378	0.166014153	0.122472036	0.013352219	0.079383756	0	0	0.012906597
GSM1672648	0.036616514	0	0.006787739	0.146794921	0	0	0	0.072772074	0.068742701	0	0	0.047536563	0	0.117352151	0.03390374	0.250119804	0	0.138266259	0.039357074	0	0	0.041750459
GSM1672649	0.066385348	0.001750533	0.089622311	0.101812961	0	0.128464514	0.097404063	0.038484435	0.009201284	0	0.01154489	0	0	0.166388355	0.08291866	0.156155798	0	0	0.004664422	0	0.045202427	0
GSM1672650	0.025644779	0.014453039	0.012141186	0.100083806	0	0.192224955	0	0.086979351	0	0	0	0.03346466	0.008631321	0.041874742	0.070961522	0.156965179	0.095701453	0.030891674	0.098793886	0	0.031188446	0
GSM1672651	0.043758195	0	0.038894304	0.10979395	0	0.017252392	0.108919555	0.100226993	0	0.005785154	0.010800027	0.020871871	0	0.115162667	0.120973138	0.213988609	0.005135263	0.003457436	0.07147798	0	0	0.013502466
GSM1672652	0.026779042	0	0.011785326	0.091800392	0	0.109570411	0.004494928	0.097856363	0	0	0.017244063	0.016214737	0.033247382	0.045081775	0.028408917	0.169986843	0.168905231	0.093064226	0.05196479	0	0.005520359	0.028075216
GSM1672653	0.016159231	0.041748587	0.029147114	0	0	0.153184364	0	0.034178733	0	0.13000065	0	0.015981015	0	0.02233248	0.059408498	0.193907268	0.100669289	0.033769952	0.117395742	0	0.051124374	0.000992703
GSM1672654	0.105307551	0	0.030253261	0.086168328	0	0.161966665	0	0.073687215	0.007973277	0	0.006802324	0.053803188	0	0.092965414	0.087354767	0.197957412	0.003323925	0.008590137	0.060374882	0	0.02050638	0.002965276
GSM1672655	0.013501761	0.052360853	0.006557644	0.165901089	0	0.068515592	0.02019119	0.054882359	0	0	0.029131192	0	0.01165865	0.110438804	0.16491902	0.198287185	0.026090797	0.027288112	0.037797312	0	0	0.012478438
GSM1672656	0.059620658	0.059493312	0	0	0	0.094268029	0	0.056847375	0	0.083229294	0	0	0	0.017584193	0.110903241	0.352002403	0.000635266	0.02922892	0.06390815	0	0.050666861	0.021612298
GSM1672657	0	0.012219335	0.022336752	0	0	0.114958305	0	0.046755168	0.018358514	0	0.039539277	0	0	0.321995372	0.02261949	0.28747217	0.026546512	0.023138885	0.061258702	0	0	0.002801516
GSM1672658	0.021021626	0	0.010278644	0.093487264	0	0.189296383	0.019923782	0.033866364	0	0	0.009285614	0.02616223	0.014842332	0.164472003	0.045624429	0.217617866	0.078324655	0.058996623	0.010424481	0	0.006375704	0
GSM1672659	0.063615066	0	0.171967964	0.132810033	0	0.068391309	0.084992007	0.013745043	0	0.013811074	0.017726036	0	0	0.060606481	0.109781949	0.180645274	0.003070069	0	0.050063411	0	0	0.028774285
GSM1672660	0.01202275	0	0.021148249	0.112632659	0	0.094674102	0.065737488	0.042990102	0	0	0.063190807	0	0.024027869	0.135511668	0.085278313	0.205037684	0.018438296	0.044726886	0.052623024	0	0.009216166	0.012743934
GSM1672661	0	0	0.020937564	0.016385001	0	0.22957606	0.001084803	0.005268865	0	0	0.043724233	0	0.026585202	0	0.050075802	0.281153123	0.111883108	0.061752031	0.128116449	0	0.00420295	0.019254806
GSM1672662	0	0.046427598	0.016107187	0.19407465	0	0.041078428	0	0.133554595	0	0	0	0.045514436	0.014617329	0.046963989	0.098539064	0.125553714	0.088295558	0.036890168	0.107217111	0	0	0.005166174
GSM1672663	0.049538133	0	0.043887346	0.045547528	0	0.066623739	0	0.299740892	0	0.017992492	0	0.08126568	0.017973771	0	0.058495974	0.195725482	0	0.06153901	0.052345245	0	0	0.009324708
GSM1672664	0.054840119	0.015729839	0.064013649	0.088785814	0	0.128635365	0.042073928	0.080093311	0.02948398	0	0	0.009629437	0.000922127	0.092663766	0.107242386	0.143156151	0.005855765	0.061114203	0.066208425	0	0	0.009551735
GSM1672665	0.036944324	0.00523339	0.079452101	0.138115503	0	0.048178948	0.01665736	0.009548418	0.00502064	0.017239003	0	0.002053643	0	0.211973629	0.089667439	0.228861047	0.037598555	0.009307841	0.059051368	0	0	0.005096789
GSM1672666	0.019862286	0	0.01531954	0.064524619	0	0.169791057	0	0.049538539	0.008101573	0	0	0.091679061	0.000991885	0.098115941	0.0165659	0.173122873	0	0.169626022	0	0.060503498	0	0.062257206
GSM1672667	0.064812133	0	0.033673656	0.171413809	0	0.09769267	0.00464709	0.089263266	0.000965504	0	0	0.088641226	0	0.060038243	0.01941019	0.094731473	0.026999802	0.084356209	0.091587401	0	0.016263591	0.055503738
GSM1672668	0.01486099	0.016051235	0	0.057956088	0	0.061259296	0	0.083127467	0	0	0.03167597	0.004621265	0	0.203582477	0.019166949	0.327812981	0.03516722	0.067095448	0.056518708	0	0	0.021103906
GSM1672669	0.032171158	0.022971079	0.011136766	0.108833894	0	0.137621794	1.00E-05	0.014953751	0	0.100799339	0	0.019154787	0	0.124690996	0.170484768	0.155034219	0	0.032038593	0.064432525	0	0	0.005666321
GSM1672670	0.062090906	0	0.050312138	0.132253616	0	0.105056054	0	0.073543888	0.040631054	0	0.013924433	0.030250367	0	0.135215977	0.024960845	0.153710385	0	0.10646367	0	0.019626751	0	0.051959916
GSM1672671	0.083941819	0	0.021024817	0.042812261	0	0.144200338	0.110203734	0.049440595	0	0.018404444	0.055203668	0	0.013248133	0.00225305	0.062755057	0.145472276	0.034883091	0.114151085	0.092618094	0	0.0002548	0.009132737
GSM1672672	0	0.005220786	0.007916691	0.009004286	0	0.139788067	0	0.084590376	0	0	0.010748285	0.058833776	0.010962685	0.101829185	0.018416736	0.181383025	0.031935776	0.222284323	0.099165035	0	0.006925626	0.010995343
GSM1672673	0.080148573	0	0	0.098023913	0	0.134033182	0	0.081823152	0.057052469	0	0	0.064121327	0.020063926	0.039063515	0.041741849	0.159842907	0	0.055368802	0.113413081	0	0.040902888	0.014400415
GSM1672674	0.107132457	0	0.029790259	0.101942435	0	0.15929639	0	0.048072449	0	0	0.033069834	0	0.009287608	0	0.15399812	0.227846274	0.050416479	0.019114063	0.056349972	0	0	0.003683661
GSM1672675	0.076695275	0	0.011495951	0.127771538	0	0.015900551	0	0.125764104	0.009434204	0	0	0.063875421	0.020268839	0.165302134	0.000638765	0.149056177	0.036034675	0.148927707	0.048834658	0	0	0
GSM1672676	0.099914703	0	0.036952085	0.037003253	0	0.199259278	0.094332664	0.09139755	0	0.001764896	0.002558828	0.007149782	0	0.124969638	0.052320624	0.082426989	0.049002214	0.076062208	0.026252551	0	0.006315799	0.012316939
GSM1672677	0.118875848	0	0.301773671	0.048713349	0	0.066154374	0.023091099	0.048533412	0	0.001827491	0	0.007545973	0.000798105	0.063799684	0.019589187	0.137035537	0	0.059239554	0.073299457	0	0.021659598	0.008063661
GSM1672678	0.034577181	0	0.012352111	0.12723034	0	0	0.110432509	0.03322275	0	0.036843445	0.02140029	0	0	0.104618636	0.148543206	0.193994699	0.122246372	0	0.050234677	0	0.00212293	0.002180854
GSM1672679	0.08697982	0	0.032485886	0.163690501	0	0.104120743	0.067800998	0.081569297	0	0	0.055826374	0	0	0.076670162	0.042144562	0.122302161	0.017719749	0.03380464	0.035611455	0	0.025125603	0.054148047
GSM1672680	0	0.017838529	0.024455015	0.228822101	0	0.058107381	0.067407209	0.055629652	0	0	0.013694755	0	0.019141482	0.056902565	0.045386797	0.215410342	0.056662299	0.074806227	0.055837105	0	0.009898541	0
GSM1672681	0.000176479	0.065119042	0.00948164	0.013481431	0	0.140641092	0.012111041	0.148804724	0	0.030990176	0	0.041196122	0	0.006438809	0.152246511	0.200622729	0.065503395	0.013801088	0.076797971	0	0.006869761	0.015717987
GSM1672682	0.027681608	0.042002399	0.035944241	0.163666881	0	0.047195474	0.017712784	0.077138156	0	0	0.034592612	0.016137487	0	0.082420979	0.155341265	0.10322669	0.031344789	0.048503175	0.056999364	0	0.007468874	0.05262322
GSM1672683	0.012796867	0.016318471	0.012824963	0	0	0.208463741	0	0.135354671	0.000753185	0	0.064789367	0	0	0.255259999	0.060258146	0.14522116	0	0.055672636	0.000811663	0	0.006641386	0.024833745
GSM1672684	0.054110728	0.037466659	0	0.00515031	0	0.053854307	0	0.095741974	0	0.023558585	0	0.036488297	0	0.016563157	0.06743806	0.137112672	0.123183619	0.139956084	0.107706404	0	0.089748542	0.011920602
GSM1672685	0.067240033	0	0.022994103	0.261120455	0	0	0	0.149082018	0	0	0.02308778	0.034081231	0.035849041	0.047108584	0.081196917	0.079230111	0.014277889	0.077106093	0.097542098	0.004981931	0.005101717	0
GSM1672686	0.031456588	0.014204955	0	0.123814809	0	0.022198738	0.006882674	0.054531699	0.028343901	0.080253569	0	0.013191891	0.039432779	0	0.037459741	0.182146823	0.14733664	0.054126605	0.116248039	0	0.042078139	0.00629241
GSM1672687	0.061616255	0	0.086829725	0.068509941	0	0.052754444	0	0.059968791	0.000799734	0.025452674	0	0.022782076	0.055791432	0.053040182	0.071632518	0.2814752	0.027673316	0.038784781	0.080918055	0	0	0.011970875
GSM1672688	0.044050316	0	0.09526553	0.198168876	0	0	0	0.080684424	0	0.018714713	0	0.032838678	0	0.012512763	0.119551455	0.325884745	0.013474509	0	0.045824038	0	0	0.013029953
GSM1672689	0.023058995	0.022047589	0.071753066	0.06504037	0	0.105867643	0.035776589	0.040571553	0.027479261	0	0.024694832	0	0.041870061	0.143290202	0.11676271	0.187276354	0.011556942	0.020555355	0	0.026655206	0.021957523	0.01378575
GSM1672690	0.015997434	0	0.044445317	0.135309217	0	0.076325494	0.040463732	0.043646202	0	0.056197884	0	0.020646459	0	0.100225086	0.109539157	0.270955015	0.041456535	0	0.044792467	0	0	0
GSM1672691	0.032603635	0	0.006897277	0	0	0.087229718	0	0.042326695	0.028838746	0	0	0.041860101	0.010306563	0.011775187	0	0.214452764	0.098814357	0.122485883	0.287283613	0	0	0.015125459
GSM1672692	0.018936397	0.010761285	0.02462729	0.172935865	0	0.020142652	0.098494966	0.059410494	0	0	0	0.007742342	0.024635497	0.100739405	0.058837311	0.15506112	0.014494613	0.123679034	0.016586596	0.030825095	0.034846901	0.027243139
GSM1672693	0.025135589	0	0.027395001	0.23973761	0	0.056056357	0.138945954	0.027024723	0	0.020405776	0.002018564	0.036385379	0	0.008724737	0.094259148	0.223008837	0.027012661	0.008973594	0.064388595	0	0	0.000527476
GSM1672694	0.010307605	0	0.017461176	0.153502665	0	0.027730194	0.049945042	0.03632792	0	0.041222987	0	0.017143113	0.017174593	0.164002527	0.11918355	0.234904274	0.013168798	0	0.031836462	0	0.042023647	0.024065446
GSM1672695	0.020612013	0.007991285	0.014195491	0.05309938	0	0.119290168	0	0.054550348	0	0	0.014817622	0.006495315	0.030657158	0	0.045428655	0.316800966	0.014941069	0.056185846	0.171696499	0	0.049706911	0.023531276
GSM1672696	0.015929237	0.003915359	0.250176644	0	0	0.088276557	0.01563352	0.014266692	0.001361619	7.61E-05	0	0.012336195	0.000220565	0.079470901	0	0.202824909	0.133303324	0.085956282	0.04601832	0	0.027819079	0.022414696
GSM1672697	0	0.009358982	0.017746996	0.174051481	0	0	0.051540439	0.039577133	0	0.000610616	0	0.004186333	0.00375611	0.150240581	0.105853577	0.235744627	0.049059916	0.025043962	0.100217324	0	0.021841668	0.011170255
GSM1672698	0.028661936	0.004896224	0.010162905	0.173638236	0	0.072845705	0.001375369	0.046890015	0	0	0	0.001539445	0.023540761	0.044888141	0.08756016	0.216639419	0.128957721	0.054146098	0.073132333	0	0.018075129	0.013050404
GSM1672699	0.020837814	0	0.027575328	0.192311073	0	0.089195614	0.117251599	0.003163764	0	0	0	0	0.025473204	0.009448799	0.103387036	0.234386608	0.057337734	0.0530556	0	0.0364132	0.001923228	0.028239398
GSM1672700	0.057718026	0	0.02158927	0.10721801	0	0.075035743	0	0.041665253	0.026083741	0	0	0	0.037041495	0.099043476	0.130119422	0.267693804	0.056051863	0	0.06105113	0.015734554	0	0.003954213
GSM1672701	0.038335517	0	0.0600313	0.206159666	0	0.010832721	0.142358217	0.03165889	0	0.0254131	0	0.060484054	0.01063038	0.035320719	0.079088812	0.131075815	0.065544979	0.024160649	0.067486691	0	0	0.01141849
GSM1672702	0.057227074	0	0.052632929	0.104194802	0	0.075859941	0.078526879	0.016675901	0.011095561	0.010978385	0.026149204	0	0	0.078398976	0.122133628	0.219867737	0.017887977	0	0	0.051094282	0.023177798	0.054098925
GSM1672703	0.062633129	0	0.102988894	0.264589129	0	0.009935281	0.053906063	0.034531647	0	0.029861542	0.009514934	0.016446393	0.019732041	0.06305956	0.127194962	0.149903487	0.011573051	0.000183177	0.029671054	0	0	0.014275657
GSM1672704	0.055312532	0.007332103	0.026416038	0.1579656	0	0.058093718	0.007240319	0.059686018	0.001781592	0.077346209	0	0	0.004820237	0.007318344	0.095625765	0.183129435	0.092144856	0.035726822	0.105718785	0	0	0.024341625
GSM1672705	0.019939	0.000559542	0.032158856	0.078391282	0	0.072220063	0.068378273	0.047467965	0	0.083784395	0	0	0	0.158214403	0.133518765	0.189221075	0.042306166	0	0.055691436	0	0.002526154	0.015622626
GSM1672706	0.014082231	0	0.074011447	0.101171269	0	0.12572581	0.056674705	0.05526393	0.007905812	0	0.01743271	0.002685701	0.001993729	0.127645408	0.017007403	0.157678132	0.010553649	0.09421618	0.019621379	0.085515508	0	0.030814998
GSM1672707	0.041438422	0	0.184793413	0.091930224	0	0.065465346	0.015465412	0.032984607	0.006004835	0.037722499	0	0	0.001767067	0.097214881	0.085410935	0.195403319	0.013871405	0.035436546	0.029005977	0	0.035967542	0.030117571
GSM1672708	0.029188814	0	0.235202171	0.124862505	0	0.021453519	0.049221348	0.015777948	0.052353408	0.009516439	0.000680101	0	0.02039459	0.130381219	0.006722721	0.14721107	0	0.053888666	0	0.031279488	0.046449427	0.025416569
GSM1672709	0.037854707	0	0.046099286	0	0	0.120092743	0.051716491	0.065582709	0	0.067727268	0	0.020899851	0	0.127394853	0.143060371	0.204047949	0.038575917	0	0.001715061	0	0	0.075232796
GSM1672710	0	0.002178467	0.012586881	0.186655752	0	0.052115967	0.012666732	0.048205326	0	0.015112314	0	0.005727074	0.046886283	0	0.078470662	0.20637291	0.167930843	0.035203693	0.129843131	0	0	4.40E-05
GSM1672711	0.046672724	0	0.083851487	0.068344823	0	0.11740606	0.001467604	0.038838349	0	0.059301727	0	0.017053004	0.014966652	0.026334629	0.061840351	0.184700824	0.183998066	0.003880681	0.087322193	0	0	0.004020825
GSM1672712	0.011033059	0	0.077345669	0.20849519	0	0.015255971	0.021045039	0.029344324	0	0.020804173	0	0.028720923	0.023627055	0.120381327	0.117207851	0.190082435	0.040484256	0	0.050026657	0	0.043864905	0.002281164
GSM1672713	0	0.006390652	0.035919785	0.19823233	0	0.017099052	0.017610728	0.080990625	0	0	0	0.008482272	0.024382853	0.112487062	0.110642312	0.322896229	0.018649092	0	0.013030056	0.014138863	0.003710429	0.01533766
GSM1672714	0.05641422	0	0.048853917	0	0	0.030038009	0.033341819	0.0529879	0	0.044978397	0	0.004237225	0.00048163	0.115303941	0.058944132	0.260653167	0.015648451	0.099321736	0.024197808	0.019059751	0	0.135537897
GSM1672715	0	0.069636019	0.014438403	0.052610922	0	0.046149844	0.02280302	0.045405693	0.010670602	0.058962334	0	0	0.066269164	0.035854981	0.098209484	0.249960383	0.156743618	0	0.027732441	0.015272642	0.017350777	0.011929671
GSM1672716	0.005394241	0.000786934	0	0.099159146	0	0.034349963	0.039796486	0.063635166	0	0	0.019809493	0	0.072578403	0.055292074	0.010009193	0.291531473	0.134077709	0.03508762	0.084680919	0	0.017483991	0.036327189
GSM1672717	0.098944124	0	0.101458349	0.193049835	0	0.019654054	0.053180347	0.013662585	0	0	0.013087861	0	0.042624401	0.027848978	0.123844332	0.183312475	0	0.035586311	0.052180715	0	0.00048868	0.041076953
GSM1672718	0.018122963	0	0.035724373	0.144997803	0	0.097314079	0.020263809	0.021728205	0	0.021003491	0	0.014279968	0	0.084926547	0.095610872	0.215872256	0.081918937	0.018620088	0.065763897	0	0.04499492	0.018857791
GSM1672719	0.080184654	0	0.198992177	0.021051944	0	0.060400988	0.056607248	0.031340609	0.016279741	0	0.011561424	0	0.02290314	0.080130645	0.082331222	0.202846884	0.025543007	0.031816296	0.047430227	0	0.015159464	0.01542033
GSM1672720	0	0.031357964	0.034441161	0.249590988	0	0	0.093734183	0.042554208	0	0.004472246	0	0	0	0.125640814	0.16069774	0.184939935	0.037048235	0	0.027377426	0	0	0.0081451
GSM1672721	0.084395324	0	0.017915973	0.18572931	0	0.059402231	0	0.045697531	0.017555843	0	0	0.010500298	0.022866014	0.057521077	0.098708506	0.224209842	0.032618684	0.012954426	0.062640569	0.010325627	0	0.056958744
GSM1672722	0.040195991	0	0.23262241	0.095719325	0	0.114742742	0.051728891	0	0.0032282	0.014134068	0	0	0.008990614	0.100826336	0.016711057	0.161898749	0	0.043822612	0.037710901	0.010602716	0.032242322	0.034823066
GSM1672723	0.057204377	0	0.025513256	0.158495832	0	0.022243225	0.009963024	0.116957329	0.000601981	0	0	0.023207008	0.004446957	0.118059195	0.063749424	0.221354033	0.011573148	0.035389479	0.078259083	0	0	0.052982647
GSM1854798	0.01203791	0.000405899	0.017755946	0.16507396	0	0.148903258	0.048948559	0.034694381	0.031121348	0	0.004779272	0.011328229	0.031858219	0.046296862	0.122009404	0.210498999	0.012623829	0.011512111	0.090151813	0	0	0
GSM1854799	0.007132395	0.009889756	0.024057178	0.133991922	0	0.156596412	0.027258625	0.019151697	0.02300754	0.004237002	0.021636552	0	0.060947728	0.119833564	0.09353571	0.179531832	0.044960827	0.021226943	0.033901698	0	0.019102617	0
GSM1854800	0.065367365	0	0.015360338	0.203462991	0	0	0.084775653	0.041923508	0	0	0	0.049964639	0.003109057	0.081580268	0.142010491	0.198191609	0	0.000723457	0.078031418	0	0.003191052	0.032308155
GSM1854801	0.019718793	0.008238356	0.004319832	0.050704207	0	0.129734804	0	0.082527176	0	0	0.008834674	0.033858362	0.034055347	0.066172062	0.144004621	0.212472854	0.114367383	0.009645107	0.071344518	0	0	0.010001903
GSM1854802	0.007850067	0.007896442	0.019907895	0.233455594	0	0.079229031	0.027849317	0.063477063	0.007315741	0	0.00756952	0.031140244	0.001401187	0.079248253	0.116291899	0.187063215	0	0.070863119	0.059441413	0	0	0
GSM1854803	0.068232676	0	0.008227882	0.02877093	0	0.03345294	0	0.039387386	0.011892888	0	0.028032683	0	0	0.433135318	0.041700331	0.189477626	0.057758982	0	0.006028865	0.000744589	0.038104626	0.015052277
GSM1854804	0.017636859	0.012865418	0.003219526	0.132594443	0	0.070561472	0	0.014360753	0.004282117	0	0.012315964	0.01344515	0.015918268	0.111320131	0.059347045	0.255008122	0.16251002	0.015184717	0.090776796	0	0.00393665	0.004716551
GSM1854805	0.004740524	0.047708321	0.017050221	0.160011573	0	0	0.035539165	0.050019712	0.002350896	0	0.049957867	0	0.009715965	0.178087059	0.050692614	0.178672941	0	0.110529804	0.041828579	0.001647458	0	0.061447302
GSM1854806	0.069059405	0.047240889	0.039206656	0.127639253	0	0.11121329	0.03457991	0.05156002	0	0	0	0	0.020904924	0.002469498	0.011578684	0.250216451	0.031560697	0.0586405	0.13048378	0.003555278	0	0.010090768
GSM1854807	0.145342803	0	0.008226642	0.144658871	0	0.085662353	0	0.090759347	0	0	0	0	0.012301471	0.076457183	0.132540034	0.228467524	0	0.031696976	0.017899118	0	0.025987679	0
GSM1854808	0	0.065926866	0.006085136	0.213279309	0	0.078517584	0	0.006079379	0	0	0	0.007039888	0.009117727	0.067905717	0.073137193	0.231306508	0.023212152	0.018203579	0.176190077	0	0.013707297	0.010291587
GSM1854809	0.006769375	0.028216859	0.006595523	0.135385213	0	0.081550474	0.011515057	0.031460612	0	0	0	0.015325168	0.033553089	0.058804531	0.013632057	0.186698802	0.076935403	0.030676485	0.254428619	0	0.01255852	0.015894213
GSM1854810	0.076511701	0	0.004830312	0.170804475	0	0.086335459	0.078866691	0.04091979	0.013073138	0.003412983	0.035361383	0	0.011514518	0.06772265	0.124125108	0.251503101	0	0	0.017022137	0	0	0.017996556
GSM1854811	0.014512342	0.017537248	0.028989064	0	0	0.197376455	0	0.020355395	0.025645151	0.00608505	0.021508019	0	0.06061356	0.022397146	0.025523989	0.200361685	0.235290109	0.046242215	0.076060319	0	0.001502252	0
GSM1854812	0.041310574	0	0.056416702	0.097429355	0	0.251189434	0.003612668	0	0	0	0.010028138	0	0.010681884	0.03338986	0.084926782	0.13256343	0.090217473	0.024109372	0.162712961	0	0	0.001411366
GSM1854813	0.070304087	0.003553812	0.022914074	0.166980475	0	0.174250757	0.007646683	0.079542244	0	0.028598905	0	0.01017215	0.00339086	0	0.11043357	0.157462091	0.065361075	0.013897433	0.085491782	0	0	0
GSM1854814	0.004672335	0.006444294	0.006156454	0.007031393	0	0.241264132	0	0.026398133	0.004269585	0	0.029329385	0	0.026726872	0	0.068760022	0.162109664	0.295799068	0.057023199	0.049804729	0.006246039	0	0.007964695
GSM1854815	0.016867913	0.057493944	0.061378574	0.304521636	0	0	0.070331684	0.025018729	0.000176268	0	0	0.012253442	0.003359719	0.097945683	0.145544562	0.152499152	0	0	0.049423254	0	0	0.003185441
GSM1854816	0.024715524	0	0.01780719	0.197056411	0	0.069367074	0.064862694	0.016463666	0	0	0.06193525	0.014591202	0.013610272	0.058842981	0.052723215	0.234317594	0.099803499	0.014621239	0.048268814	0	0	0.011013376
GSM1854817	0.013475373	0.071047339	0.02693332	0	0	0	0	0.16347494	0	0	0.044889063	0.000747593	0	0.274974182	0.017343009	0.181008533	0	0.202989519	0	0	0	0.00311713
GSM1854818	0.041321299	0	0.011749742	0.147711874	0	0	0.086663613	0.081256927	0	0	0.003631483	0.052187806	0.009195925	0.124153123	0.129691082	0.202136951	0.012149391	0.021539036	0.076611749	0	0	0
GSM1854819	0	0.020802891	0	0.125956814	0	0.109378094	0.085065241	0.030770271	0	0.015063239	0.052717735	0	0.030959235	0.086362855	0.133771915	0.152902788	0	0.064260526	0.048381011	0	0.000521285	0.0430861
GSM1854820	0.051661703	0	0.003811115	0.308736835	0	0.032185494	0.128300326	0.04716149	0	0.008695299	0.015159229	0	0.023059754	0.052595132	0.133115548	0.131150508	0.009031907	0	0.044380687	0	0	0.010954974
GSM1854821	0.00192577	0.070718117	0.030794588	0.107343714	0	0.094340884	0.012212822	0.047876928	0	0.03303787	0	0.012471373	0	0.121497725	0.082660423	0.248674722	0.025477994	0.041308473	0.064225866	0	0	0.005432733
GSM1854822	0.027256378	0.012579402	0.062336935	0.147415463	0	0.126910374	0	0.07827463	0.008550311	0	0.011958374	0	0.014524699	0.135069729	0.081755712	0.199957893	0.02171822	0	0.014776108	0.036661863	0	0.020253909
GSM1854823	0.016321994	0	0.096735282	0.105942261	0	0.01481185	0.068297769	0.03931386	0.052432367	0	0.017813745	0	0	0.1463572	0.036132367	0.098030235	0	0.168189135	0	0.132678787	0	0.006943147
GSM1854825	0.068855914	0	0.020090637	0.077734072	0	0	0	0.106391179	0.03041791	0.015818171	0	0.040149695	0.039192785	0.048341308	0.154917673	0.17456202	0.049242632	0.067526473	0.087470919	0	0.019288612	0
GSM1854826	0.022264562	0	0.005165042	0.090471258	0	0.121392489	0.012523479	0.015706007	0	0.016880722	0	0.007228396	0.122453701	0.077275637	0.017056462	0.266952329	0.042372551	0.050066057	0.115623311	0	0.016567996	0
GSM1854827	0.04140602	0	0.015955558	0.145310929	0	0.122128727	0.079599892	0.045346886	0	0	0.011120949	0.016648244	0.059573306	0.009509823	0.100041758	0.176877297	0.031079295	0.101350788	0.043046021	0	0	0.001004508
GSM1854828	0.038221128	0	0.015620109	0.08127711	0	0.125251294	0.002636425	0.032108636	0	0.010556558	0	0.017825583	0	0.098745256	0.06140906	0.232517244	0.130162492	0.009309737	0	0.055056418	0.056022217	0.033280733
GSM1854829	0.001943482	0.004855218	0.007966612	0.121847342	0	0.103422225	0.021104664	0.018167371	0.023307039	0	0	0.073599455	0.129956612	0	0.037745596	0.188082829	0.151144987	0.019913866	0.094199673	0	0.002743029	0
GSM1854830	0.033655641	0.013335479	0	0	0	0.009129464	0	0.091920529	0.050084554	0	0.031672746	0	0	0.446621989	0.008851918	0.246856424	0.006480325	0	0	0.04298626	0	0.018404671
GSM1854831	0.064448957	0	0.033627569	0.039086627	0	0.060410897	0	0.015906272	0.011998306	0.009291026	0.005272233	0	0.034272733	0.201993198	0	0.157490841	0.038867694	0.158248901	0.135348172	0.005599874	0	0.028136701
GSM1854832	0.015432121	0.012018245	0.018315539	0.090455882	0	0.193214202	0	0.045178898	0.01039407	0.003655539	0	0.030834816	0.013522229	0	0.130408475	0.19272044	0.067226374	0.010268948	0.165658249	0	0	0.000695971
GSM1854833	0.005699336	0	0.004961343	0.119639511	0	0.069758238	0.00795107	0	0	0	0.109781973	0.022549836	0.087726082	0.093463943	0.03854784	0.160436926	0.03933771	0.015527462	0.158063736	0	0.025389677	0.041165317
GSM1854834	0.006720103	0	0.006943901	0.090431213	0	0.193613307	0.021469164	0.038663988	0.00911778	0.004574608	0.004406822	0	0.03296216	0.033961196	0.091831628	0.2728213	0.122981238	0.013660548	0.040523734	0	0	0.015317309
GSM1854835	0.062151588	0	0	0.205438037	0	0.09170965	0.074848835	0.083677691	0.007943867	0	0	0	0	0.07621927	0.116823552	0.172968877	0.059723173	0	0	0.047708827	0	0.000786632
GSM1854836	0.043277078	0.042119244	0.034111133	0.143350012	0	0.06940832	0.025380612	0.050719856	0	0	0.032553218	0	0.036977293	0	0.040357851	0.187637926	0.096106446	0.039207719	0.086736553	0.038099078	0	0.033957661
GSM1854837	0.031334	0	0.036090078	0.041230205	0	0.077152106	0	0.027464079	0.030859911	0	0	0.020859471	0	0.192290001	0.02357436	0.267499097	0.082766763	0.002984609	0.160665561	0	0	0.00522976
GSM1854838	0.020728	0.005196174	0.028652729	0.018719822	0	0.069224574	0	0.065801192	0.015008573	0.023409003	0.001114839	0	0	0.289920177	0.022288622	0.275355642	0.037127884	0.045339206	0	0.048614614	0	0.033498948
GSM1854839	0.001378012	0.011233309	0.00528994	0.031679562	0	0.231329805	0	0.015834042	0.002201505	0.011514169	0	0.011822278	0.013300496	0.019127056	0.071328316	0.239307837	0.144894931	0.02745306	0.148149438	0	0.004505679	0.009650565
GSM1854840	0.06063017	0	0.171920548	0.159704264	0	0.086567732	0	0.040341384	0	0	0.010882223	0.014327647	0.015385502	0.060270549	0.064791129	0.153985633	0.02059808	0.003593272	0.038686344	0.01818471	0.024578531	0.05555228
GSM1854841	0.045184924	0.008909795	0.127035799	0.180751132	0	0.018869393	0.052395418	0.063691949	0.012762732	0	0.073962626	0	0	0.055360242	0.070686245	0.202593155	0	0.034138712	0.014355009	0.000962793	0	0.038340074
GSM1854842	0.049074017	0	0.034117081	0.132328823	0	0.157368592	0.005228726	0.001573683	0.016882984	0	0.016216274	0.00950579	0.024421738	0.048348327	0.046467538	0.175656919	0.042380145	0.061090656	0.17367775	0	0	0.005660958
GSM1854843	0.022027878	0	0.046334309	0.057158549	0	0.17430083	0	0	0	0	0	0.004274675	0.125247642	0.050763307	0.030680586	0.141362024	0.238017606	0.002437175	0.101058734	0	0.003403961	0.002932723
GSM1854844	0.056764306	0	0.176363287	0.066792169	0	0.222230022	0	0.025756869	0	0	0.038083081	0.001796622	0	0.044216572	0.006126771	0.096492389	0.047237566	0.043227975	0.123621076	0	0	0.051291296
GSM1854846	0.0004088	0	0.014439563	0.058312544	0	0.14666509	0.009108683	0.012317205	0	0	0.039480713	0.023074871	0.022988693	0.094296745	0.006581138	0.261782354	0	0.126510483	0.11767121	0	0.00154554	0.064816367
GSM1854847	0.021494256	0	0.11101036	0.198678731	0	0.047035353	0.050434637	0	0	0.059089756	0	0.009768649	0	0	0.050354158	0.310423277	0.010742223	0.00919474	0.105302524	0	0	0.016471336
GSM1854848	0.006577661	0.041813898	0	0.043800204	0	0.060238316	0	0.0155841	0	0.002085293	0.004601142	0.025045196	0	0.235090875	0.047474281	0.29539967	0.082395345	0.006308743	0.10522971	0	0	0.028355568
GSM1854849	0.007122635	0	0.085546393	0.052044928	0	0.031036268	0.058352024	0	0	0.052700018	0.044497937	0.053545139	0	0.054845002	0.072651924	0.210122512	0.080718872	0.016314324	0.152739452	0	0	0.02776257
GSM1854850	0.06417805	0	0.036121033	0	0	0.08155595	0.002823492	0.046753254	0	0	0.005512421	0.011437929	0.064843404	0.039830753	0	0.297639821	0.074056618	0.124243538	0.096404975	0	0.030483291	0.024115472
GSM1854851	0.006749098	0	0.014441735	0.039975609	0	0.193418271	0.007767296	0.051090593	0	0.052775642	0	0.014047238	0.023030127	0	0.071227347	0.178167875	0.190962036	0.016147098	0.084860455	0	0.055339581	0
GSM1854852	0.035496555	0.01416896	0.001717568	0.015740487	0	0.203279149	0	0.008583799	0	0.02767667	0	0.03631292	0.073426745	0	0.004834551	0.131541738	0.141576431	0.082030141	0.200149795	0	0.018944433	0.004520058
GSM1854853	0	0.054475209	0.104183936	0.181876156	0	0.016968349	0.085336467	0.034861456	0.00731479	0.003993688	0	0.066681694	0	0.100005938	0.130448788	0.116739022	0	0.018103646	0.035193551	0	0	0.043817308
GSM1854854	0.047352821	0	0.012558604	0.103669934	0	0.115931704	0	0.044482703	0.004611611	0	0	0.029795658	0.075753314	0	0.010111333	0.177812284	0.139689252	0.04062228	0.166710286	0	0.020850238	0.010047978
GSM1854855	0.03459059	0.036913647	0.03063545	0.162848547	0	0.037585882	0.023644566	0.035919501	0.014126728	0	0.00693917	0	0.021022913	0.097935651	0.103917277	0.239718534	0.056968401	0	0.055994158	0.01135262	0	0.029886366
GSM1854856	0.019737905	0	0.020144942	0.147482674	0	0.03629051	0.05760458	0.029929355	0	0.034855756	0	0.037548356	0.004497647	0.120392057	0.128276421	0.252224128	0.020297705	0	0.082630806	0	0	0.008087158
GSM1854857	0.054883529	0.076566547	0.025240336	0.018155944	0	0.073962607	0.020270335	0.050342453	0	0.015632717	0	0.011918344	0	0.096179192	0.046780259	0.207149069	0.00141136	0.059241255	0.220098011	0	0.01467038	0.00749766
GSM1854859	0.038728622	0.105319671	0.056720468	0.140066736	0	0.065132235	0.034114333	0.057557569	0.015531141	0.014453141	0	0.003827582	0.029206406	0.037887673	0.042502843	0.189420719	0.050658259	0.048791114	0.057822068	0	0.001879903	0.010379517
GSM1854860	0.007076481	0.018168129	0.021554952	0.165425949	0	0.121211276	0	0.048185644	0	0.052604236	0	0.015538357	0	0.136507707	0.102274602	0.155553664	0.000408536	0.023485856	0.093946602	0	0.012438294	0.025619715
GSM1854861	0.019766342	0	0.039665304	0.15288383	0	0	0.13047894	0.070811139	0	0.004689907	0	0.053237779	0	0.030687481	0.105360213	0.201050981	0.04462923	0.047869983	0.073091052	0	0.002304404	0.023473415
GSM1854862	0.067414796	0.068078906	0.115280007	0.158917005	0	0.048501874	0.071481231	0.013883954	0.011797291	0.049907027	0	0.001637714	0	0.081722362	0.113294052	0.116283642	0.020137464	0	0.043792392	0	0	0.017870283
GSM1854863	0.060803399	0	0.083318578	0.090936703	0	0.078922481	0	0.076425061	0	0	0	0.057124149	0.022433949	0	0.093389397	0.172070417	0.125957804	0.004915056	0.058346279	0.040479437	0.033129968	0.001747322
GSM1854864	0	0.147474156	0.012547293	0.097034831	0	0.090468188	0	0.001239818	0	0.006535172	0	0.022472294	0.0037492	0.045926981	0.050617544	0.165034255	0.15495046	0.020915376	0.169132456	0	0.011901975	0
GSM1854865	0.009177886	0	0.109293527	0.104769574	0	0.135691928	0.006966591	0	0.011609824	0.032853837	0	0.042490343	0.005106854	0.047370034	0.059931438	0.342436642	0.011728418	0	0.050285802	0	0	0.030287303
GSM1854866	0.081324919	0	0.133439325	0.18901864	0	0.028346546	0.046405738	0.053527227	0.003994634	0	0.00771599	0.017389297	0.026564023	0.041516342	0.143531153	0.162062067	0.022590749	0	0.024241174	0	0.010876561	0.007455614
GSM1854867	0.075207069	0.011801127	0.270436742	0.077015199	0	0.283798909	0	0.02519706	0	0	0	0.015672954	0	0.041360457	0.051885297	0.050541679	0	0.030677401	0.066406105	0	0	0
GSM1854868	0	0	0.00873836	0.248074812	0	0	0.079247506	0.035278658	0.003819801	0	0	0.083625478	0.010041346	0.081847257	0.151975102	0.221934085	0	0.053183721	0.016464959	0	0	0.005768915
GSM1854869	0.054432598	0.00028524	0.028940723	0.077395816	0	0.137455533	0.007410749	0.052010096	0	0	0.000753053	0.011660936	0.064231014	0.092443651	0.024296464	0.221210536	0.052720973	0.053765063	0.094231581	0	0.026755973	0
GSM1854870	0.02076211	0	0.012459029	0.045203259	0	0.096670323	0.012671006	0.056924812	0.029212197	0	0.006062031	0	0.022879856	0.24979892	0.016440388	0.2012605	0.047928251	0.125324232	0.034610053	0	0.015987412	0.005805621
GSM1854871	0.00568227	0.008833825	0.020173345	0.07599109	0	0.176356794	0	0.104047305	0.021962488	0.007155866	0	0.010963688	0	0	0.099795421	0.140865006	0.201262212	0.028480554	0.033650227	0.064779909	0	0
GSM1854872	0.020029245	0	0.008792667	0.044260255	0	0.064889966	0	0.012617338	0.011446967	0	0.01473308	0.017638999	0.008983279	0.366213734	0.012577271	0.289060101	0.002388087	0.011134206	0.102447268	0	0	0.012787536
GSM1854873	0.089374703	0	0.027008085	0.152524093	0	0.081653714	0.014324432	0.05247193	0.028947099	0	0.007463884	0.045732488	0	0.070515882	0.075503826	0.202353169	0.012773154	0	0.132196292	0.007157251	0	0
GSM1854874	0.011095775	0	0.023095218	0.167665579	0	0.095530942	0	0	0	0	0.03651856	0.010662651	0.046854108	0.131257831	0.008421492	0.271074371	0.028796174	0.030090863	0.121401602	0	0	0.017534835
GSM1854875	0.078347199	0.024467365	0.079465875	0.114419519	0	0.21342689	0.017538849	0.015710817	0	0.068276104	0	0	0	0.046766736	0.093418619	0.163653446	0.021432771	0.015042979	0.043449044	0	0.004583786	0
GSM1854876	0.037892833	0	0.01214791	0.030435014	0	0.120495311	0.073869875	0.065404856	0.02979695	0	0.026887146	0	0.005289547	0.066537315	0.060350083	0.193179462	0.12105305	0.051026141	0.034548751	0	0.054109187	0.016976569
GSM1854877	0.02625884	0.078260086	0.052880054	0.192195063	0	0.063799083	0.026576468	0.067584052	0.011391875	0	0.015343062	0	0.019914644	0.09353674	0.099186591	0.201937856	0.029190451	0.005721346	0.005042962	0.003539771	0	0.007641055
GSM1854879	0.099737693	0	0.054366861	0.112154069	0	0.191604095	0.004383493	0.077630935	0	0	0.00198938	0.026006343	0.035892461	0.001003431	0.031306805	0.162905038	0.033316683	0.031522914	0.070426126	0.007533066	0.019113453	0.039107155
GSM1854880	0.00827937	0.012777502	0.043983069	0.123106261	0	0.128273271	0.063726006	0.065327178	0	0	0.029242535	0	0	0.135685306	0.163444262	0.200675542	0.001798222	0	0.00670285	0	0	0.016978626
GSM1854881	0.012060791	0.08322571	0.159380263	0.247770579	0	0.062010977	0	0.02791444	0.014222098	0	0.012822839	0.004433199	0.01065368	0.034237351	0.089517406	0.156165911	0	0	0.065099655	0	0	0.020485101
GSM1854882	0.037713017	0.013114733	0.036528752	0.128423333	0	0.196456696	0.030015868	0.002998847	0	0	0.050313969	0	0.0133216	0.063210296	0.057087951	0.181425556	0.052698679	0.075554117	0.061136586	0	0	0
GSM1854883	0.029468748	0.006029294	0.051649986	0.221782248	0	0	0	0.073586272	0.087084812	0.004937151	0	0.025598143	0.086406066	0	0.113456919	0.07711591	0.064908185	0.004963844	0	0.138779129	0.014233293	0
GSM1854884	0.01883578	0.011741097	0.004374989	0.249826067	0	0.034334661	0.056833807	0.049919588	0.004885053	0	0	0.021913395	0.021956486	0.129687358	0.143968245	0.178430241	0.019579506	0	0.036921895	0	0	0.016791833
GSM1854885	0.039442643	0.056848039	0.065178589	0.131911229	0	0.111307675	0	0.031840776	0.010461344	0.017481982	0.006036732	0	0.017588519	0.069183445	0.051643582	0.179402208	0.095070528	0.013303667	0.086265109	0	0	0.017033933
GSM1854886	0.025395055	0.007769545	0.063122429	0.109713288	0	0.091200241	0.010709355	0.087339956	0.022096392	0	0	0.037435866	0.022166486	0.128987123	0.076510188	0.220639669	0.024058443	0	0.048067792	0.001560527	0	0.023227646
GSM1854887	0	0.050482129	0.041446546	0.149117566	0	0.057761548	0.001217145	0.053442351	0	0	0	0.001730113	0.03791878	0.035332868	0.031123988	0.258270242	0	0.209854075	0.058898531	0	0	0.013404119
GSM1854888	0	0.038521597	0.126494953	0.158130319	0	0.144815423	0.013895675	0	0	0	0.007322009	0.013265128	0.02632967	0.060548646	0.041748061	0.162720087	0.123149777	0.009968876	0.069146628	0	0	0.003943151
GSM1854889	0.049052964	0	0.005842449	0.157019811	0	0.119864953	0	0.083136696	0.010727291	0	0.090771447	0.0401321	0.016373415	0.124195089	0.112742709	0.119600192	0.003886995	0.003147346	0.063506544	0	0	0
GSM1854890	0.047978095	0	0.088242989	0.186180396	0	0.100649905	0.052493712	0.045454151	0	0	0	0.002196548	0.014875349	0.061684656	0.052325543	0.177337955	0	0.044722169	0.094535074	0	0	0.031323459
GSM1854891	0.028774596	0	0.022644727	0.075718169	0	0	0	0.082645937	0	0.026515101	0.000766724	0.03439939	0	0.120464547	0.022017005	0.147137512	0	0.255774506	0.117737474	0	0	0.06540431
GSM1854892	0	0.017699195	0.002544321	0.067442752	0	0.087316268	0.001759247	0.026395288	0	0	0.033672237	0.005279724	0	0.135832528	0.049081789	0.226082087	0.238085508	0.03004538	0.013613726	0.021031942	0	0.044118009
GSM1854893	0	0.005256282	0.074711117	0.113918051	0	0.135125152	0.003277876	0	0.001603397	0	0.009399687	0.009450592	0	0.228689586	0.063702521	0.234966835	0	0.059643648	0.045404019	0	0	0.014851239
GSM1854895	0.102289617	0.117202485	0.089297186	0.181771578	0	0.010284423	0.121836402	0.026741994	0	0	0.017829031	0	0.005024654	0.095057614	0.053002056	0.091509349	0.006737769	0.023365957	0.033581528	0	0.007448836	0.017019521
GSM1854896	0.003125175	0.014744243	0.000534135	0.095842187	0	0.09093804	0	0.014925793	0.006441732	0	0.005750908	0.007881039	0.012784607	0.255654668	0.083811878	0.312637798	0.024411507	0.007114812	0.038098131	0	0.015971008	0.00933234
GSM1854897	0	0.013384209	0.037702024	0.137435201	0	0.021764207	0.009864204	0.053703067	0.042677558	0	0	0.045945751	0.020587839	0.18192233	0.113208811	0.251453349	0.026701031	0	0.038504168	0	0	0.005146251
GSM1854898	0.062762024	0	0.041119831	0.071168873	0	0.082867815	0	0.04982189	0.009624867	0.003806085	0	0.017662833	0.039920027	0.087331763	0.06638169	0.189990735	0.117304311	0.006731476	0.147239884	0	0	0.006265897
GSM1854899	0.044895117	0	0.017888417	0.11248045	0	0.112545283	0	0.056283181	0.006904388	0.028796774	0	0.022997568	0.016004487	0.075910195	0.121541729	0.187033621	0.086051917	0	0.088361242	0	0	0.022305632
GSM1854900	0.027855313	0	0.004051508	0.076271678	0	0.02564337	0.00430962	0.02298208	0.000508221	0	0.026151216	0.00947969	0.022340284	0.263664544	0.022669713	0.340257572	0.021139038	0.018267695	0.097416672	0	0.004337937	0.01265385
GSM1854902	0.027167921	0	0.154856463	0.061007123	0	0.083416408	0	0.023401262	0	0.042155997	0	0.048354336	0.028768594	0	0.017316253	0.171233266	0.068408622	0.012464011	0.245785828	0	0	0.015663916
GSM1854903	0.014441897	0	0.011799503	0.181849567	0	0.11525141	0	0	0.023166399	0	0	0.073204161	0.018191022	0.026827039	0.150334462	0.232181615	0	0.001898788	0.11073854	0	0.009305174	0.030810422
GSM1854904	0.049203844	0.051792092	0.263729628	0.204822845	0	0.026313053	0.089077557	0.010993485	0	0.023478565	0.005767975	0	0	0.037904186	0.085979331	0.108042371	0.001826821	0.00281699	0.038251257	0	0	0
GSM1854906	0.023189526	0	0.055346497	0.036568826	0	0.221855963	0	0.113427469	0	0	0.008259359	0.01346432	0.028983106	0.002276045	0.09485973	0.238383142	0	0.024014429	0.139371588	0	0	0
GSM1854907	0.093160749	0	0.080550448	0.108421648	0	0.175515552	0.008273565	0	0	0	0.017274894	0.009202491	0.033402345	0.009946342	0.031042782	0.238742406	0.125693292	0.018239478	0.043955242	0	0	0.006578764
GSM1854908	0.077141592	0	0	0.107368267	0	0.166265077	0.013656217	0.083827234	0.037559073	0.039387857	0	0.027836488	0.015704229	0.06789683	0.102179793	0.145977293	0.041381333	0.048506835	0	0.012599333	0.003739098	0.008973449
GSM1854909	0	0.038742465	0.022895816	0.013488539	0	0.15550363	0	0.096912793	0.048942096	0	0	0.031008373	0.044267209	0.019640583	0.029028357	0.155260438	0.140789987	0.097401514	0.079103218	0.01575904	0	0.011255943
GSM1854910	0.136064777	0	0.127519431	0.17670708	0	0.066052815	0.016430176	0.021574565	0.009584421	0.030687309	0	0.009073686	0.010292583	0.037599864	0.104746618	0.142316879	0.069107328	0	0.029597341	0	0	0.012645128
GSM1854911	0	0.010835991	0.077092008	0.056706892	0	0.146754874	0	0.092069555	0	0	0.019234609	0.01865203	0.028275136	0	0.016048841	0.184907819	0.014925712	0.014305156	0.172172766	0.080073635	0.047716427	0.020228549
GSM1854913	0.02251181	0.043507886	0.052464784	0.221552551	0	0	0.104836887	0.027055094	0.011083801	0.006452316	0.009544858	0	0.006903043	0.066936777	0.082804911	0.158787868	0.041036723	0.031125285	0.050108092	0	0.029518437	0.033768874
GSM1854915	0.024429839	0.029972901	0.000250157	0.105868603	0	0.150911573	0	0.039679703	0.047449071	0	0	0.038459163	0.009240446	0.046977562	0.080932249	0.132347789	0.133054287	0.020412166	0	0.080629614	0.00981676	0.049568116
GSM1854916	0.112372878	0	0.030428002	0.055770043	0	0	0.011989533	0.107286994	0	0.039543937	0.004031044	0.029353582	0.034598387	0.178939977	0.063498387	0.189050366	0.006252401	0.047695554	0.078539816	0	0	0.010649097
GSM1854917	0.007539197	0.015700798	0.016331191	0.015193146	0	0.101288108	0	0.011130363	0	0	0	0.003919924	0	0.142543269	0.003004465	0.25247193	0.231139607	0.033631871	0.102203788	0	0.038268493	0.02563385
GSM1854918	0.027913105	0.012864609	0.013788634	0.134518856	0	0.20338728	0.054027208	0.066075668	0	0	0.062390691	0	0.013368053	0.009504435	0.096706509	0.089629123	0.046815444	0.076724532	0.019869083	0.057953802	0	0.014462966
GSM1854919	0.052518952	0	0.009239852	0	0	0.133426654	0.025645367	0.038563099	0	0	0.029791687	0	0.041908138	0.14402572	0	0.300277298	0.016890805	0.062816362	0.082336621	0	0.062559445	0
GSM1854920	0	0.018083336	0.009374238	0.070083085	0	0.095605869	0	0.035097328	0.014191344	0	0.00289239	0.006357341	0.023540078	0.170904997	0.118944313	0.163625188	0.198838996	0	0.072461497	0	0	0
GSM1854921	0.054626505	0	0.002980808	0.252697167	0	0.040088774	0.039162766	0.068884885	0.001995955	0	0	0.032503937	0.02810634	0.053745057	0.095816962	0.167212724	0.082173551	0.061340777	0	0	0	0.018663791
GSM1854922	0.020664213	0.066097078	0.012078402	0.160142572	0	0.04114682	0.000218536	0.025029138	0.002216456	0.070119259	0	0.031503382	0.026696505	0.153194256	0.053611537	0.209864971	0.03089736	0	0.088699783	0	0	0.007819733
GSM1854923	0	0.033430549	0.000545169	0.08345459	0	0.319781526	0	0.036373501	0	0	0.012343999	0.005922472	0.020478587	0.106978115	0.081754708	0.148301061	0.058469617	0.014807945	0.001986765	0.063376279	0.003022947	0.008972171
GSM1854924	0.010038028	0.009612052	0.008867858	0.177243133	0	0.145628115	0	0.012115493	0	0	0.020767228	0	0.032815983	0.116853957	0.107153463	0.151726054	0.087757569	0.018344048	0.094878575	0	0.004678534	0.001519909
GSM1854925	0.046985567	0.005956169	0.121493097	0.151932502	0	0.117620555	0.009263502	0.048753577	0	0	0.042290136	0.002085708	0.007484839	0.044823631	0.097060549	0.131332139	0.081149665	0.023295913	0.066604727	0	0	0.001867726
GSM1854926	0.061464272	0	0.001238118	0.100999356	0	0	0.048073599	0.022873666	0.035340951	0.031576889	0	0.03045385	0.027633944	0.010129664	0.064073327	0.259934269	0.129202183	0.043872314	0.120948425	0	0	0.012185173
GSM1854927	0.086494892	0	0.070271226	0.133982659	0	0.167423479	0.02211646	0.044898483	0.015691395	0.03330297	0	0.01449211	0	0.032726897	0.123103072	0.138019556	0.0296108	0.032312634	0.055553369	0	0	0
GSM1854928	0.08153384	0.037655873	0.027058099	0.162608306	0	0.041102552	0.004873746	0.055478072	0.032079294	0	0	0.036183238	0.016821613	0.069696444	0.084271237	0.170824379	0.081606954	0	0.096075681	0	0	0.002130672
GSM1854929	0.02462878	0.053135153	0.122671084	0.103555941	0	0.116452392	0.034856161	0.026156565	0	0.014883584	0.034578207	0	0.003300589	0.019203603	0.075836025	0.201696061	0.033319933	0.022517944	0.101859436	0.011348541	0	0
GSM1854930	0.0150807	0.028434266	0.023176305	0.08959456	0	0.200223026	0.021666424	0.057414222	0	0	0.011865735	0	0.003805368	0	0.022927145	0.36782068	0	0.024109598	0.040316783	0.048658745	0	0.044906443
GSM1854931	0.023100024	0.037516077	0.003073437	0.206268967	0	0.112376282	0.010027325	0.047464152	0	0	0.002007327	0.006764571	0.008558997	0.062667469	0.084777152	0.168929339	0.094464986	0.011600686	0.107351453	0	0	0.013051756
GSM1854932	0.0189966	0	0.047638511	0.137692475	0	0.156563817	0.029288508	0.020932388	0	0.011628116	0.00908628	0	0.06989897	0	0.104300752	0.259383126	0.027307715	0.000125038	0.107157705	0	0	0
GSM1854933	0.088405646	0	0.064663152	0.128984229	0	0.086418435	0	0.105888187	0.002555198	0	0.057660167	0.003516061	0.030680322	0.078198281	0.060624104	0.11265146	0.003928137	0.113719519	0	0.026720346	0	0.035386757
GSM1854934	0.106842255	0	0.03000737	0.092227751	0	0.158653827	0.001275432	0.024646136	0	0	0	0.0042776	0.047665915	0.062257274	0.06946839	0.187444003	0.088793449	0.026862394	0.082646992	0	0	0.016931211
GSM1854935	0.075277029	0	0.117415965	0.038467183	0	0.234192239	0	0.00021564	0.022767401	0	0	0.046856883	0	0.060250677	0.119288541	0.120393294	0	0	0.063246329	0	0	0.101628819
GSM1854936	0.051922574	0	0.045502301	0.088560928	0	0.161394697	0	0.060121168	0	0	0.02541017	0.036905559	0.034807077	0	0.034728013	0.160548021	0.001506363	0.072787235	0.208901738	0	0.016904157	0
GSM1854937	0.025313974	0.008311056	0.001804393	0.058023059	0	0.053344292	0.00324037	0.003980501	0	0.011995928	0.01752768	0	0	0.512687816	0.01690622	0.189556835	0.03328721	0.018286959	0.020159133	0	0	0.025574574
GSM1854938	0.034359331	0	0.037771567	0.123774504	0	0.000214049	0.05680171	0.053454702	0	0	0.061770584	0	0	0.069077559	0.129928154	0.190844308	0	0.082288343	0	0.030350489	0	0.1293647
GSM1854940	0.043458923	0	0.010306527	0.096812785	0	0.200452671	0.005497902	0.033233847	0	0	0	0.021419684	0.019291831	0.06002128	0.086648599	0.137758393	0.135317575	0.048536921	0.081516878	0	0.019726186	0
GSM1854941	0.041256105	0.038929185	0.006993441	0.056393011	0	0.077147953	0.030575602	0.058637982	0	0.00182124	0	0.032237548	0.000380384	0.029203084	0.1343064	0.242181663	0.050647077	0.088439368	0.099932621	0	0	0.010917334
GSM1854942	0	0.044727827	0.018283266	0.073185629	0	0.111949731	0.009912844	0.06059811	0	0.008825433	0	0.016103318	0.039991834	0.150625175	0.135149868	0.2225449	0	0	0	0.081606627	0.026495438	0
GSM1854944	0.017134561	0.007146621	0.026615271	0.115278864	0	0.0830322	0.036064601	0.089750286	0.002310983	0	0	0.053207813	0.044053051	0.017043286	0.146137656	0.179750505	0.095073304	0.002393092	0.063489234	0	0.00639791	0.015120763
GSM1854945	0.010040072	0.013691512	0.016976823	0.145435999	0	0.054393707	0.056924968	0.038786607	0	0.014879757	0	0.050470594	0.001485095	0.030471207	0.101318887	0.200169021	0.078045584	0.038530366	0.128787736	0	0	0.019592065
GSM1854947	0	0	0.029646158	0.152033987	0	0	0	0.0069168	0.031569509	0	0	0.059501998	0	0.154459432	0.12687947	0.306663098	0.070560967	0	0	0.026773483	0	0.034995097
GSM1854948	0	0.010985018	0.083763549	0.105936657	0	0.199866707	0	0	0	0	0.136858471	0	0.091428237	0.014045536	0.0404759	0.110404205	0	0.039965674	0.063166439	0	0.037292854	0.065810754
GSM1854950	0.183676251	0.066872232	0.031311523	0.072301462	0	0.188551937	0.010390091	0.099217259	0	0	0	0.008842891	0.009818172	0.022882369	0.032394952	0.134638072	0.002528552	0.03420531	0.031679175	0.055133682	0.011480394	0.004075674
GSM1854951	0.004002313	0.031870426	0.100161705	0.091657759	0	0.144318572	0	0.069461547	0.01057304	0.044967504	0	0.005399274	0.009379931	0.02673986	0.105767	0.202918547	0.092317298	0.009412691	0.051052532	0	0	0
GSM1854952	0.029683075	0.046350953	0.083840303	0.120373396	0	0.044029655	0	0.07187238	0.009313955	0	0	0.037050106	0.013770627	0.043320776	0.00954262	0.267828339	0.070169615	0.036358696	0.087865076	0	0.01318091	0.015449519
GSM1854953	0	0.05643591	0.155838396	0.102506206	0	0.305661729	0	0.040706367	0	0.017942491	0	0.042178409	0	0	0.111742805	0.108128199	0.017611717	0	0.04124777	0	0	0
GSM1854954	0.021665099	0.004337608	0.005924725	0.02606491	0	0.124283856	0.00699588	0.079372092	0	0.044358548	0	0.027471175	0	0.218289522	0.124062347	0.272808329	0.007191491	0	0.015755998	0	0.010371949	0.01104647
GSM1854955	0	0.052722983	0.09813859	0.050521515	0	0.196771721	0	0.11248407	0	0.017159644	0	0.023616374	0.052040499	0	0.075849956	0.131327095	0.068771478	0.026323056	0.09427302	0	0	0
GSM1854956	0.039437375	0	0.005054371	0.286613487	0	0	0.070120861	0.101502805	0	0.017940761	0	0.078792851	0.00798496	0.016232223	0.126416453	0.194535361	0.027677727	0	0.025167597	0	0	0.002523166
GSM1854957	0.015827822	0.015456074	0.022801084	0.065443993	0	0.126545979	0	0.017205068	0.001966407	0	0.025051731	0.003902733	0.033226669	0.129677126	0.076086816	0.163612374	0.140435553	0.04407062	0.110218665	0	0	0.008471289
GSM1854958	0.015146699	0.036126584	0.008792793	0.0768051	0	0	0.016621803	0.111820861	0	0.04057203	0	0.009669739	0.046964384	0.077892475	0.06540268	0.283609883	0.061818648	0.060177906	0.065363943	0	0.004859769	0.018354703
GSM1854960	0.014122328	0.014079272	0.019381931	0.046834047	0	0.153620131	0	0.046552053	0.023572906	0	0	0	0.090170873	0	0	0.247546558	0.088138472	0.062545196	0.185560784	0	0	0.00787545
GSM1854961	0	0	0.030425941	0.115424429	0	0.106791465	0.037444761	0.011995053	0	0	0.008652782	0.021875194	0.020211455	0.179373049	0.143621537	0.246265956	0	0.005336858	0.056833181	0	0	0.015748339
GSM1854962	0.005662338	0.064458231	0.070101454	0.144987705	0	0.086250159	0.046829262	0.010776524	0	0	0	0.040233311	0.008092701	0.053027818	0.052835721	0.212326016	0.042136964	0.014539547	0.134233659	0	0	0.01350859
GSM1854963	0	0.009992145	0.09448368	0.099162299	0	0.035154764	0.064684015	0.020994537	0.005580488	0	0.048858187	0	0	0.011443376	0.176041861	0.181182931	0.128853181	0	0.101638387	0	0.014778989	0.00715116
GSM1854964	0.008708207	0	0.043248369	0	0	0.282234394	0	0	0	0	0.020596158	0.007352218	0.020302878	0.086217445	0.051929456	0.233168982	0.052442109	0.013769657	0.098487417	0.05972681	0	0.0218159
GSM1854965	0.002885802	0.018817169	0.028889767	0	0	0.163052415	0.042933106	0.053896439	0	0	0	0.060659605	0.015787832	0.066089933	0.154391115	0.183035573	0.028512875	0.015310174	0	0.090332482	0.048263312	0.027142402
GSM1854966	0.011515259	0.022174351	0.008761927	0.072449365	0	0.232877846	0.021429387	0.008263348	0	0.029850207	0	0	0.013709028	0.034353151	0.061905881	0.202158246	0.074895149	0.035551552	0.149600122	0	0.020001358	0.000503822
GSM1854967	0.052099	0	0.019152164	0.072154072	0	0.095209375	0	0.080540746	0	0	0	0.020877634	0.020939811	0.007687095	0.016715341	0.185224081	0.115820044	0.13675373	0.070574885	0	0.057642932	0.04860909
GSM1854969	0.00287294	0.01924173	0.055652725	0.058361588	0	0.077348402	0.035244967	0.085545493	0	0	0.039759509	0.007264951	0	0.178610973	0.063138652	0.135811309	0.035749212	0.005851796	0.199545752	0	0	0
GSM1854970	0.164191943	0.129394051	0.002732476	0.050538929	0	0.250780936	0.014253932	0.076498371	0	0.045403746	0.010947135	0	0	0.054539546	0.126724245	0.059693435	0	0.002235806	0	0.012065448	0	0
GSM1854971	0.009023727	0.154393079	0.117914481	0.112895943	0	0.06285919	0.057513024	0.05352522	0.007200178	0	0.031755378	0.006459602	0.004780495	0.040581572	0.10060376	0.103632186	0	0.024505348	0.09938113	0	0.000907314	0.012068373
GSM1854972	0.041918045	0	0.0212959	0.048229536	0	0.157812269	0	0.014612264	0	0.003197637	0	0.012226057	0.02939626	0.057895406	0.0128545	0.247510973	0.102703441	0.015181923	0.231521465	0	7.04E-05	0.003573954
GSM1854973	0.010934169	0	0.02624622	0.096459761	0	0.120115413	0	0.031393283	0.024942082	0.006698863	0	0.017821674	0.012284272	0.088705891	0.080074235	0.210899445	0.015923591	0.008081064	0.23957402	0	0	0.009846017
GSM1854974	0.008654929	0	0.004791561	0.06679499	0	0.154769109	0.033244973	0.023542007	0	0.025807042	0	0.012641811	0.018117359	0.121087753	0.124211102	0.223471933	0.111217042	0	0.067299269	0	0	0.004349121
GSM1854975	0.034456053	0	0.024019027	0.175338433	0	0	0.106713539	0.046833693	0	0	0.04097525	0.039602702	0.004027067	0.012635044	0.124868941	0.201670896	0	0.015099284	0.023522908	0	0	0.150237164
GSM1854977	0.04328729	0.053845245	0.017737847	0.237393665	0	0.134734331	0.030897527	0.026102654	0	0.061541114	0	0	0	0.060909091	0.152621413	0.1310219	0.013273672	0	0.036634249	0	0	0
GSM1854979	0.028747277	0.023627454	0.008300883	0.059208385	0	0.037532658	0	0.081072382	0	0.004965192	0.007379519	0.003279903	0.010691212	0.096352975	0.061896708	0.33761273	0.066252607	0.02406409	0.115628079	0	0	0.033387947
GSM1854980	0.087817723	0	0.017003375	0.081156535	0	0.219370139	0.060440558	0.053096965	0	0.023972132	0	0.005288224	0.025608464	0	0.046518752	0.174848418	0.000298865	0.035875977	0.157972402	0	0.007123513	0.003607957
GSM1854981	0.07036374	0	0.026897245	0.11703538	0	0.072114791	0.041824662	0.064502673	0.039360371	0	0.04120789	0.022029255	0	0.152779158	0.147737798	0.148048471	0	0	0.056098566	0	0	0
GSM1854983	0	0.034342853	0.187769593	0.074680075	0	0.068776447	0.050791871	0.07910901	0	0	0.026078335	0.007557511	0.00606931	0.049697782	0.037828786	0.202453679	0.013825667	0.058736432	0.034683605	0	0.017299816	0.050299229
GSM1854984	0.001678224	0.124781551	0.105290101	0.075379705	0	0.087765149	0.046870499	0.015241935	0	0.019746313	0.006524206	0.003074125	0.026441087	0	0.032657379	0.286555571	0	0.034828325	0.095431229	0	0	0.037734602
GSM1854985	0.052836847	0.016106445	0	0.072140713	0	0.156257927	0	0.05837521	0.010472884	0.048315276	0	0	0.026299567	0.03634879	0.125600024	0.144336877	0.040837932	0.033221284	0.143788001	0	0.021520229	0.013541993
GSM1854986	0.03206779	0	0.058150301	0.137588486	0	0.036185595	0.053443825	0.018751138	0.001307321	0	0.026041092	0	0.016880438	0.098666122	0.167782104	0.223811224	0.021011044	0	0.091234395	0	0.012439977	0.004639151
GSM1854987	0.009531781	0.0040776	0.008004435	0.101511205	0	0.137783581	0	0.054626411	0.023020977	0	0	0.017241759	0.072749534	0	0.019350426	0.190297614	0.112060415	0.067907481	0.171410744	0	0	0.010426039
GSM1854988	0.030647136	0	0.016988977	0.149965732	0	0.057896267	0	0.034741943	0	0	0.012820856	0.010738072	0	0.214525649	0.055799725	0.231808176	0.080437602	0	0.062918335	0	0	0.04071153
GSM1854989	0.035526449	0	0.011839472	0.130338371	0	0.054905315	0.001948624	0.017906869	0	0	0.0308013	0	0.066475317	0.171607247	0.009260171	0.2528447	0.0444958	0.080375375	0.063850895	0	0	0.027824095
GSM1854990	0.035770394	0.003229603	0.01866343	0.040682912	0	0.153856526	0	0.048022902	0.003012981	0	0	0	0.03950958	0.05106639	0.050331455	0.19820603	0.09750565	0.045623616	0.137101833	0	0.063647327	0.013769372
GSM1854992	0	0.018095188	0.015263659	0.094741556	0	0.140061831	0	0.018536586	0	0	0.016359862	0	0	0.05306776	0.041043532	0.14468061	0.158467285	0.077199419	0.016294931	0.152832423	0	0.053355359
GSM1854994	0.051580442	0.048028722	0.040458981	0.170219162	0	0.089103717	0.019798271	0.045379733	0.013003635	0.006518747	0	0	0.016112423	0.016764525	0.101959074	0.156835587	0.102884887	0.01047976	0.103539446	0	0	0.007332887
GSM1854995	0.012591322	0	0.092350165	0.301215971	0	0	0.107810391	0.038318978	0.029220589	0	0	0.036921101	0.009182844	0.030132718	0.042416432	0.124370379	0.032369156	0.086747088	0.014913839	0	0	0.041439027
GSM1854996	0.055740461	0.043207895	0.049949146	0.169066745	0	0.03608203	0	0.067822263	0.017574739	0	0	0.012282741	0.03812641	0.040101044	0.119099713	0.141998195	0.138789727	0.022246091	0.044867378	0	0	0.003045421
GSM1854997	0.068353985	0	0.021603531	0.162619707	0	0.087865096	0.035786158	0.024816379	0	0	0.012767345	0	0	0.056149871	0.031839952	0.264386412	0.029477878	0.086210635	0.115868964	0	0	0.002254086
GSM1854998	0.015455353	0	0.191260927	0.090255651	0	0.083312101	0	0.043140191	0.018279779	0	0	0.016687144	0.004968932	0.070803421	0.063416282	0.238102802	0	0.101695207	0.042958824	0	0	0.019663385
GSM1854999	0	0.019829182	0	0.068183613	0	0.138022076	0.018009746	0.031695332	0	0	0	0.028657195	0.010682643	0.015440163	0.118416972	0.249686145	0.133410584	0.015907591	0.077687263	0	0.060391507	0.013979989
GSM1855000	0.07462364	0	0.017480236	0.196314055	0	0.033505951	0.110476826	0.057874742	0	0	0	0.027501149	0.017179453	0.133573828	0.103718227	0.156256998	0.016769363	0.03432972	0.004442606	0.004526357	0	0.01142685
GSM1855001	0.093270673	0	0.047161869	0.067566922	0	0.126362152	0.019618696	0.055502507	0	0	0.035930316	0	0.018033588	0.069172916	0.054727406	0.151268716	0.003669325	0.111923877	0.068323763	0	0.009745047	0.067722229
GSM1855003	0.096041182	0	0.015928858	0.059146011	0	0.098646564	0	0.140175173	0.001368036	0.029018564	0.007186059	0.012044419	0.051183737	0	0.082374951	0.21083134	0.014050626	0.034074249	0.121784383	0.025813988	0	0.000331862
GSM1855004	0.034005286	0.055178375	0.050452378	0.218776241	0	0.070949673	0.073970336	0	0	0.000687677	0.031632144	0	0.014732312	0.105688988	0.046927018	0.186627209	0.014580632	0	0.088985292	0	0	0.006806438
GSM1855005	0.024495382	0	0.045022187	0.195988462	0	0.065432505	0.040697714	0.022891929	0.021543539	0	0.010994373	0.030940171	0.031784031	0.095438548	0.083744872	0.203284645	0.063718541	0.001953157	0.056487477	0	0	0.005582465
GSM1855006	0.003823962	0	0.024154223	0.084814158	0	0.072746519	0	0.025991622	0.025588063	0	0	0.020856708	0.021390972	0.127094315	0.122886519	0.193263509	0.099499269	0.054470896	0.118316106	0	0	0.005103159
GSM1855007	0.021456277	0.005953078	0.005552269	0.02990949	0	0.122922631	0	0.119884748	0.002844662	0.034764729	0	0.072605292	0	0.082097705	0.208578275	0.146053647	0.049735885	0.022166887	0.075474425	0	0	0
GSM1855008	0.034692652	0	0.004246626	0.067618455	0	0.14480846	0	0.00951869	0.036060587	0	0.062773152	0	0.017134398	0.318009449	0.022371101	0.208916875	0.023362718	0.002457587	0.006564147	0	0.041465103	0
GSM1855009	0.035596253	0	0.043321817	0.149508468	0	0.122220962	0.015893579	0.069262595	0.032196205	0.049257758	0	0.084628849	0.022865511	0.023500423	0.06701729	0.18440622	0.027641986	0.049032875	0.000302588	6.67E-05	0	0.02327988
GSM1855010	0.012970495	0.013304597	0.011322036	0.087954292	0	0.086943377	0.032036709	0.027541429	0.006329796	0	0.049515269	0	0.078722799	0.096228348	0.01957785	0.313279529	0.031620154	0.011822566	0.025841058	0.01055282	0.030351948	0.054084927
GSM1855011	0.014592643	0.007950108	0.004018855	0.150324023	0	0.100452474	0.012777154	0.026664162	0.037982724	0.026628685	0	0.011631867	0.071743062	0.085187879	0.07297689	0.182771401	0.084850998	0.045600299	0.038614657	0	0.016916878	0.00831524
GSM1855012	0	0.006101578	0.005078926	0.075136331	0	0.159698407	0	0.039151634	0.004003613	0	0.014730441	0.040292291	0.071213787	0.094742409	0.138601755	0.238460465	0.026694015	0.040287721	0.045806626	0	0	0
GSM1855014	0.00368005	0.051651761	0.078011942	0.159012678	0	0.056018612	0.038007307	0.043789567	0	0.048345946	0	0.037855709	0.000151091	0.047481546	0.131488708	0.164633036	0.025768265	0.012344096	0.101759687	0	0	0
GSM1855015	0.017448481	0.017225578	0.017287183	0.113204912	0	0.216157729	0	0.051626039	0	0	0.024563638	0.024115372	0.009544213	0	0.055744239	0.106362245	0.040692782	0.059746316	0.151469672	0	0.094811602	0
GSM1855016	0.049476045	0	0.034782088	0.246565183	0	0.051316795	0.070617855	0.071338785	0.001422181	0	0.012215131	0.010987274	0.011619697	0.138149894	0.141603259	0.11678821	0.008901565	0	0.024219398	0	0	0.009996641
GSM1855018	0.01606366	0.028592833	0.002599174	0.148246647	0	0.07362891	0.019154337	0.046821069	0.006920026	0	0	0.039639972	0.029546669	0	0.061277678	0.318928201	0.052733233	0.032408805	0.116653904	0	0	0.006784883
GSM1855019	0.014326854	0.054863889	0.077772752	0.158576484	0	0.131468249	0.027697303	0.01364665	0	0.005239063	0.004602524	0	0.037679637	0.055862826	0.070386774	0.199658385	0.02426138	0.012008138	0.100414716	0	0	0.011534377
GSM1855020	0.081916063	0	0.026992665	0.103671388	0	0.025449086	0	0.050642943	0.019715167	0	0	0.039065418	0.001172666	0.143778764	0.031731063	0.201405205	0.022462079	0.184034072	0.060362523	0	0	0.007600899
GSM1855021	0.088718351	0	0	0.145335175	0	0.086386511	0.014483145	0.0732999	0.024573502	0.028762915	0	0.045926055	0	0.040543695	0.065340113	0.179695071	0.097673756	0.062085573	0.045748572	0	0	0.001427665
GSM1855022	0.059093926	0	0.013568033	0.220994967	0	0.04983574	0.07649763	0.045847687	0	0	0.054704157	0	0.020648203	0.058392634	0.159655119	0.148686404	0.008100724	0.013093076	0.048893743	0	0	0.021987957
GSM1855023	0	0.073260252	0.083332348	0.108671677	0	0.10033414	0	0	0.083250613	0	0.034307436	0.019204098	0.021847876	0.077960424	0.048625328	0.171397025	0.00988252	0.017667017	0	0.084448801	0	0.065810445
GSM1855024	0.022347433	0.026164341	0.06521852	0.101249349	0	0.159757202	0.022491052	0.036732068	0.032353461	0.03144871	0	0	0	0.081416004	0.124913935	0.228623257	0	0.008033945	0	0.010451445	0	0.048799278
GSM1855026	0.009125823	0.038539496	0.137431662	0.221731938	0	0	0.11903044	0.040327587	0	0.022403555	0.007441322	0.012273046	0.025313725	0.076450387	0.111338317	0.105697307	0	0.001065025	0.069003654	0	0	0.002826715
GSM1855027	0.025174563	0.006154741	0.135511981	0.144630834	0	0.057907637	0	0.075588164	0.034428213	0	0.011844112	0.00416991	0.003213532	0.175979623	0.058161372	0.14031665	0	0.065273408	0.029994823	0	0.00373933	0.027911109
GSM1855028	0.053886593	0	0.033121307	0.190005713	0	0	0.116901758	0.07893981	0.014857342	0	0.001397638	0.044083392	0.037918815	0.047026236	0.101363553	0.168848356	0.037923836	0.046827678	0.022842154	0	0.00405582	0
GSM1855029	0.050391403	0	0.019625578	0.209878193	0	0	0.095556322	0.041404847	0.031211088	0	0.019565079	0.010765108	0	0.173598609	0.104287124	0.204553263	0	0.011733165	0.027430221	0	0	0
GSM1855031	0.004429517	0.04512444	0.008861448	0.097237628	0	0.118169223	0.021699813	0.057633163	0	0.102242177	0	0	0	0.059090272	0.070110028	0.263825993	0.024602808	0.042472922	0.041090376	0	0.033487604	0.009922589
GSM1855032	0.005992059	0.047985437	0.021350825	0.12147298	0	0.10318527	0.019234532	0.067330747	0.020022443	0	0	0.0347057	0	0.03489907	0.146113371	0.215685485	0.023916153	0.041711256	0.094350746	0	0	0.002043926
GSM1855033	0.073994285	0	0.028075889	0.031536144	0	0.134724685	0.019601533	0.038595487	0.000928964	0	0.034471936	0	0	0.189206784	0.220521479	0.177890873	0	0	0.03828151	0	0	0.012170432
GSM1855034	0.001934802	0.04386153	0.019715614	0.017183263	0	0.119202734	0	0.011855625	0	0	0.03013329	0.01695566	0.064021483	0.003379415	0.030764237	0.241055007	0.007725454	0.075246526	0.310950267	0	0	0.006015094
GSM1855035	0.056505342	0	0.030183106	0.233154235	0	0.071266918	0	0.058729647	0.029140181	0.028285605	0	0	0.015403164	0.063365179	0.147807974	0.129038319	0.049624214	0.028914828	0.04638963	0	0.012191658	0
GSM1855036	0.057281609	0	0.011141854	0.098248163	0	0.113498744	0	0.050899894	0	0	0.105793569	0	0.059098743	0.119265921	0.048184895	0.171803595	0.038488322	0.076307386	0	0.017466757	0.032520549	0
GSM1855037	0.09981861	0	0.041699734	0.075486054	0	0.155444807	0	0.080975608	0.047029729	0	0.009769015	0.039443494	0.001833979	0.094161821	0.107825233	0.114342213	0.014421841	0.057682254	0.035916715	0	0	0.024148892
GSM1855038	0.043661426	0	0.188336675	0.107182093	0	0.08388827	0.013754331	0	0.060243929	0	0.038358394	0	0	0.260312451	0.031450853	0.112432712	0	0	0	0.031469374	0	0.028909492
GSM1855039	0	0.006621712	0.02398736	0.187647984	0	0.015234525	0.09304954	0.030599334	0	0.007777481	0	0.040470221	0.005840927	0.156551514	0.176246762	0.179775553	0	0.019617198	0.031702184	0	0.001830383	0.023047322
GSM1855040	0.018704043	0.007284902	0.029411997	0.148860524	0	0.135922715	0.062959924	0.094901716	0.001257299	0	0.053598291	0	0.003085278	0.131493709	0.166152696	0.127434719	0	0	0	0.005094911	0	0.013837277
GSM1855041	0.024012533	0.026228382	0.059318995	0.117739759	0	0.12652735	0.014847891	0.031079931	0.02219696	0	0.003170615	0.009732021	0.006754396	0.028399135	0.127065977	0.207646856	0.046602942	0.029150975	0.068552376	0	0	0.050972908
GSM1855042	0.028666736	0.035409112	0.023237498	0.119561643	0	0.103750721	0.107405685	0.062301084	0.009582218	0.020469303	0.021011323	0	0.005694358	0.013294235	0.156985004	0.179276524	0.067101798	0.003970359	0.034496049	0	0.006474734	0.001311617
GSM1855043	0.055957935	0	0.060989121	0.099478491	0	0.126972783	0.06697618	0.055041467	0	0	0	0.031641187	0.020829646	0.006559799	0.023136969	0.186770264	0.002776641	0.079570277	0.130027656	0	0	0.053271586
GSM1855044	0.005757596	0.001780254	0.022766908	0.064011616	0	0.161140781	0.000314794	0	0.007856496	0.01253824	0	0.004584753	0.025763645	0	0.098535529	0.234031807	0.15695957	0.021017433	0.154297914	0	0.021869327	0.006773337
GSM1855045	0	0	0.008810939	0.154701821	0	0.020418868	0	0.003783031	0	0	0.128495919	0	0.018398251	0.155267476	0.016765994	0.326592093	0.026227142	0.068482399	0.030203311	0	0.036824677	0.005028078
GSM1855046	0.025730625	0.03375539	0.042392103	0.008639605	0	0.213059946	0.007872882	0.072529652	0	0	0.024964282	0	0	0.046415791	0.059655619	0.141941971	0.160896456	0.065586665	0.071326159	0	0.025232852	0
GSM1855047	0.043011222	0	0.066994071	0.105916066	0	0.09406555	0.060822258	0	0	0.025945668	0.002157241	0	0.010378151	0.068553445	0.11289475	0.330492958	0.009561762	0	0.022812337	0	0.002964535	0.043429985
GSM1855048	0.338335142	0	0.178159851	0	0	0.128261134	0	0.129056804	0	0	0	0.065788619	0	0	0	0.056511178	0	0.069478859	0	0.004984037	0	0.029424375
GSM1855049	0.003970686	0.009122852	0.058940945	0.213277734	0	0.088243897	0.027881378	0.010774887	0	0.045575944	0	0	0.010899603	0.091090411	0.145293375	0.169469089	0.01241945	0.024782481	0.044712731	0	0.03417095	0.009373588
GSM1855050	0.039902576	0.066846065	0.023713136	0.093902996	0	0.134857621	0.023023197	0.064736169	0.029293969	0.019504131	0	0.008660898	0	0	0.06136914	0.187869408	0.09041744	0.061259212	0.067669831	0	0.009476976	0.017497235
GSM1855051	0.096343926	0	0.053433236	0.093610276	0	0.078491795	0	0.068799087	0	0.006495706	0	0.023214677	0.005123642	0.08171598	0.060258192	0.218157366	0.079259061	0.015828272	0.063244844	0	0.029340151	0.026683789
GSM1855052	0.011185335	0.030206132	0.013106824	0.144197829	0	0.03250128	0.03613581	0.047724747	0.006832647	0.004271304	0.00165833	0.004080457	0.015894311	0.117427523	0.108696559	0.244105478	0.083840977	0.028313251	0.058577804	0	0.006125929	0.005117474
GSM1855053	0.037202814	0	0.021729655	0.075778917	0	0.158664224	0	0.049428342	0	0.017029246	0	0.020860528	0.048161517	0.081009754	0.021693076	0.189282615	0.014033689	0.064394211	0.180369103	0	0.006572211	0.013790099
GSM1855054	0	0.034907672	0.032702196	0.087878644	0	0.127822433	0.021748887	0.023064715	0	0	0	0.03416813	0.02629185	0.032680721	0.02381827	0.183131968	0.024949221	0.068940884	0.250656266	0	0.015064043	0.012174101
GSM1855055	0.021377809	0.050949728	0.013279473	0.282081923	0	0.033866995	0.041681698	0.041930808	0.003664454	0.003031128	0	0.021284403	0.00553967	0.044085384	0.139445056	0.174471239	0.020054127	0	0.092655507	0	0	0.010600599
GSM1855056	0.062676033	0	0.083729161	0.166309348	0	0.1522155	0	0.026295999	0	0	0	0.002836674	0	0	0.003348053	0.046294685	0.217162477	0.049818698	0.189313372	0	0	0
GSM1855057	0.003801606	0.056678873	0.011326299	0.096372552	0	0.141955444	0.004793045	0.026390785	0.012267128	0	0	0.019939694	0.128977368	0.021004151	0.0728281	0.269269898	0.008760763	0.020118433	0.105515861	0	0	0
GSM1855059	0.018373018	0.019164859	0.047240413	0.090266835	0	0.201542118	0.016096063	0.030754659	0	0	0.02785658	0	0.042586206	0.025076178	0.047754777	0.172549563	0.058459068	0.060979297	0.122893744	0	0.018406621	0
GSM1855060	0.018909511	0	0.021132232	0.083160587	0	0.135911464	0.01153553	0.010133538	0	0	0.019500325	0	0.002697715	0.169783279	0.063764932	0.240264117	0	0.041492735	0	0.12076397	0.014836937	0.046113127
GSM1855061	0.048321632	0.074733588	0.030840524	0.24214643	0	0.00934328	0.041912575	0.026267115	0	0.086030441	0	0.029380844	0.001867754	0	0.124676305	0.134983305	0.023796709	0.005431385	0.120268112	0	0	0
GSM1855062	0.019699429	0	0.011620768	0.119932001	0	0.048534894	0.06503807	0.030223009	0	0	0.00218412	0.015911489	0.029511548	0.184379251	0.073546115	0.202213525	0.081174061	0.040367427	0	0.036831609	0.015880356	0.022952327
GSM1855063	0.057236226	0	0.122380191	0.224432328	0	0.006518196	0.043872112	0.096746682	0	0	0	0.045793157	0.019017045	0	0.128406126	0.16774014	0.020385219	0.011365071	0.041280128	0	0	0.014827379
GSM1855064	0.00125053	0.027656256	0.067123151	0.076409425	0	0.06264194	0.056210632	0.066435837	0	0	0.038364156	0	0.049084291	0.110407425	0.048082404	0.198060596	0	0.058871545	0	0.038822595	0.041471557	0.059107658
GSM1855065	0.039136124	0	0.071260861	0.050421066	0	0.069037514	0	0.066405356	0	0	0.023644974	0.015482275	0.013321124	0.126710685	0.110044799	0.252157906	0.043703643	0.038343394	0.077768879	0	0	0.002561399
GSM1855066	0.049041321	0	0	0	0	0.189985723	0	0.097247311	0	0.008924443	0.017673136	0	0.026644784	0.111591328	0.051309404	0.223554394	0.032111307	0.018191741	0.010827973	0.085716011	0.019724016	0.057457109
GSM1855067	0.052053194	0	0.008683968	0.213297079	0	0.038821445	0	0.063654171	0.009487333	0	0.031547177	0.032894358	0.02033753	0.001699627	0.041020873	0.177523564	0.184363544	0.016351519	0.056750077	0.015277714	0	0.036236826
GSM1855068	0.003458573	0	0.047833914	0.045553284	0	0.099024528	0.03756945	0.012501503	0	0	0.014597781	0	0.012377946	0.208654852	0.100694931	0.298484553	0	0.011471638	0.006189161	0.024320535	0.014367078	0.062900271
GSM1855069	0.084427733	0	0.283354783	0.130192251	0	0.090618805	0.000477925	0.03145491	0	0	0	0.019010561	0.002876989	0.080142419	0.071387183	0.151382115	0	0.02164731	0.004262361	0	0.01240151	0.016363145
GSM1855070	0	0.087296099	0.008338116	0.083505597	0	0.080853276	0.011410617	0.043595088	0.042776619	0.038554017	0	0.014289907	0.004205252	0.02649793	0.118852894	0.125840075	0.12961894	0.08432474	0.087649507	0	0	0.012391325
GSM1855071	0.007141718	0.025869472	0.010230336	0.098725815	0	0.078355476	0	0.045208993	0	0.016065852	0	0.028551708	0	0.123967481	0.093953793	0.239714059	0.093734018	0.045680449	0.082500429	0	0	0.010300399
GSM1855072	0.045132368	0.091774359	0.080806258	0.213579353	0	0.020894586	0.027068512	0.048198746	0	0.017104738	0	0.017911604	0.012039482	0.033281622	0.112834173	0.160094083	0.02227957	0	0.072569498	0	0	0.024431045
GSM1855073	0.0463168	0	0.033828657	0.043289027	0	0.20240697	0.005886794	0.037362346	0.004308086	0.036247574	0	0	0.016934674	0.045811772	0.016636865	0.200015695	0.103080739	0.078777552	0.111281169	0	0.001931698	0.015883582
GSM1855074	0.045238082	0	0.044943612	0.242145673	0	0	0.016087995	0.112525627	0	0	0	0.04754814	0	0	0.087336384	0.225746771	0.095422806	0.031732985	0.04582316	0	0	0.005448764
GSM1855075	0	0.04413701	0.044442115	0.103666223	0	0.076079063	0.000474133	0.029730321	0	0	0	0.010763551	0.034328433	0	0.115551488	0.20435464	0.179591496	0.009965887	0.142195873	0	0	0.004719767
GSM1855076	0.026990805	0.067156725	0.00931579	0.229137912	0	0.122847139	0.003850063	0.045520177	0.005118986	0.040095573	0.033756586	0	0	0.090311817	0.15855523	0.110485134	0.014830737	0.006119836	0.035907491	0	0	0
GSM1855077	0.021427289	0	0.036451517	0.113667487	0	0.040463697	0	0.073203612	0.010148136	0	0.004061034	0	0	0.417257013	0.084512736	0.177253527	0	0	0.021553951	0	0	0
GSM1855078	0.04928198	0	0.033951605	0.187795821	0	0.019199172	0.015969173	0.101883398	0	0	0.026003425	0.036712213	0	0.148302294	0.10983389	0.184590672	0.018184672	0.021163634	0.011555045	0	0	0.035573007
GSM1855079	0.023983763	0	0.014414356	0.102381065	0	0.13370115	0.015585861	0.035718622	0.024021579	0.002805681	0	0	0.023958886	0.061184062	0.051485781	0.277164166	0.119293224	0.058044371	0.046889725	0.000306891	0	0.009060817
GSM1855080	0.056994536	0	0.013131758	0.064550725	0	0.14847433	0.027644074	0.002475112	0.012511234	0.050091866	0	0	0.001672711	0.209388805	0.039870044	0.219686941	0.064664806	0.024539393	0.052269935	0	0.001814428	0.010219303
GSM1855081	0.039079792	0	0.025889106	0.14684203	0	0.090225313	0.022334576	0.07617335	0	0	0.0070634	0.027538958	0.010605552	0.051322157	0.116733712	0.261437752	0.01564313	0	0.102282978	0	0	0.006828194
GSM1855082	0.032840992	0.050633292	0	0.140332521	0	0.057410559	0.000187159	0.083626586	0	0.004634449	0	0.011127943	0	0.021706692	0.033766269	0.246032374	0.111293734	0.061073523	0.091242788	0	0.021798041	0.032293078
GSM1855083	0.138732704	0	0.177333638	0.071211418	0	0.027798972	0	0.087782449	0.023496624	0	0.007595184	0.007522173	0	0.338006091	0.013030304	0.054574353	0	0.026102484	0	0	0	0.026813606
GSM1855084	0.106179667	0	0.087609271	0.113613352	0	0.198073228	0.029820049	0.029467732	0	0.007840307	0	0.033028211	0.017869585	0	0.106550911	0.143615028	0.039953162	0.04457213	0	0.023991278	0.006284814	0.011531274
GSM1855085	0.033125115	0	0.04303541	0.020331694	0	0.098460872	0.026186314	0.061400171	0.005007462	0	0.053108848	0	0.032008829	0.174261383	0.036088821	0.10637144	0	0.19956885	0.072868093	0.010914488	0	0.02726221
GSM1855086	0.071303317	0.009588899	0.013713667	0.218798975	0	0.087548862	0.055800349	0.056568726	0	0	0.033231582	0	0.002882238	0.023516565	0.098256605	0.19116838	0.021989502	0.024870711	0.050623344	0.030016815	0	0.010121463
GSM1855087	0.086150105	0	0.03784514	0.04372304	0	0.150189406	0.010092461	0.037100069	0	0.03287553	0.003528536	0.004652313	0	0.023379321	0.077422472	0.172266102	0.015694077	0.030061614	0.13151572	0	0	0.143504095
GSM1855088	0.153414617	0.034394603	0.011808018	0	0	0.185225965	0.045405919	0.143457005	0	0.014541235	0.041737051	0	0	0.068248806	0.076593682	0.109512126	0.005454189	0.083213023	0.02699376	0	0	0
GSM1855089	0.047854897	0	0.011155465	0.042741938	0	0.209204865	0.000949043	0.052587984	0.002095107	0	0	0	0.00066054	0.117893013	0.100723034	0.178769833	0.087179183	0.026992805	0.030610314	0.050659527	0.015324524	0.024597926
GSM1855091	0.0030024	0.061904419	0.015513242	0.153513647	0	0.040177676	0.04365836	0.043055071	0.00760134	0.024535753	0	0	0	0.184450069	0.098735645	0.237800746	0.000714847	0.010154154	0.056888108	0	0	0.018294522
GSM1855092	0	0.00810397	0.016224625	0.098346903	0	0.152720815	0.00916694	0.062027754	0	0.004457656	0.004480397	0.006990216	0.01571991	0.028850646	0.070364826	0.256378897	0.055234516	0.029572464	0.149127379	0	0	0.032232087
GSM1855093	0.030470238	0.023216892	0	0.210523537	0	0.142733772	0.079018	0.054990194	0.00850554	0	0.03109636	0	0.016801926	0.004049311	0.131305473	0.193072989	0.031048081	0	0.029051711	0	0	0.014115976
GSM1855094	0.040835552	0	0.043915031	0.036198178	0	0.097662771	0.008100588	0.022551982	0.027340646	0	0.009185985	0	0	0.325765542	0.046977295	0.259027589	0	0.058934516	0.002539076	0.013043687	0	0.007921562
GSM1855095	0.003685041	0	0.022358777	0.172830037	0	0.092029297	0.102622987	0	0	0	0.009872131	0.007111875	0.000685783	0.106573826	0.090570636	0.315744015	0	0.022039667	0.017244002	0.013456802	0	0.023175126
GSM1855096	0.026183337	0	0.126589294	0.125661179	0	0.103198908	0.04621743	0.09684586	0	0	0	0.086547777	0	0.05205006	0.110951673	0.151137784	0.038801848	0	0.033240984	0	0.002573867	0
GSM1855097	0.015747063	0	0.016814293	0.009309581	0	0.180002296	0	0	0.022179682	0.005589558	0	0.044323107	0.022472981	0.038478153	0.01763747	0.268967159	0.1022087	0.105970206	0.140747097	0	0	0.009552654
GSM1855098	0.003704516	0	0.010764595	0.060145373	0	0.209377665	0.005139226	0.009100169	0	0.050907942	0	0	0.004526656	0.077101858	0.059133632	0.270148991	0.069911411	0.006641848	0.151437724	0	0	0.011958394
GSM1855099	0.049541191	0	0.104942541	0.063412117	0	0.104771487	0.062534235	0.030228602	0	0	0	0.025842352	0.036747492	0.002676008	0.050930573	0.201193638	0.148519382	0.010231111	0.097053314	0	0	0.011375957
GSM1855100	0.045786913	0	0.089138045	0.332386807	0	0.001696216	0.054507247	0.069167954	0	0	0.01591177	0.005805464	0	0.087667454	0.088376317	0.131802473	0.003419768	0.015566142	0.024267596	0	0	0.034499832
GSM1855101	0	0.005340335	0.01131405	0.067927482	0	0.111306814	0.047330187	0.107459074	0.007859062	0.010165568	0	0	0.005023435	0.098382768	0.105913777	0.14235111	0.072866645	0.092688206	0.070995592	0.041045423	0	0.002030473
GSM1855102	0.050016057	0	0.016532782	0.195973364	0	0.051007452	0.087560763	0.005629566	0	0.023885648	0	0.016937973	0	0.069342781	0.130722908	0.188454229	0.029977201	0	0.127249982	0	0	0.006709292
GSM1855103	0.065107501	0	0.026852188	0.129734893	0	0	0.042350926	0.059608941	0.024913912	0	0.039157446	0	0.015478532	0.171324681	0.086629787	0.27028303	0.046191204	0	0.017016524	0	0	0.005350435
GSM1855104	0.065295305	0.00079837	0.122119511	0	0	0.302486533	0.061722626	0.139673104	0	0.0028042	0.062202964	0	0	0.037355577	0.106783151	0.050551331	0	0	0	0.024857549	0.023349779	0
GSM1855105	0.067744396	0	0.010301413	0.113244595	0	0.054483794	0	0.040560263	0.020515354	0.017001529	0	0.001993625	0.042221675	0	0.050702525	0.225554016	0.06249853	0.039392317	0.174867566	0	0.071935483	0.006982918
GSM1855106	0.037117561	0	0.024132551	0.257535525	0	0.03758035	0.089402743	0.098919255	0	0.032740762	0	0.020206116	0	0.040338976	0.141924836	0.172248398	0.006722448	0	0.032921424	0	0	0.008209054
GSM1855107	0.085336767	0	0.014680021	0.143017129	0	0.07835755	0.02357599	0.031326298	0	0.019623592	0	0.006905692	0.03926441	0.056204822	0.110719806	0.193839497	0.062201471	0.028098404	0	0.039068335	0.062038302	0.005741915
GSM1855108	0.003727184	0	0.01866933	0	0	0.055321738	0	0.032140171	0.069331357	0	0.083629151	0	0	0.383736787	0	0.196276967	0	0.067205578	0	0.036397017	0.015879661	0.037685059
GSM1855109	0.026690074	0	0.023007158	0.23807532	0	0	0.114503625	0.034652917	0	0	0.013682503	0.020511317	0.014632734	0.114453683	0.025844312	0.209988888	0	0.109860817	0.051465018	0	0	0.002631635
GSM1855110	0.040102507	0.024183039	0.040541486	0.171202553	0	0.103162726	0	0.033061179	0.007775371	0.030223094	0	0.010324977	0.008313671	0.062090073	0.126216558	0.200111156	0.051372766	0.008053328	0.077737606	0	0	0.00552791
GSM1855111	0.10039142	0.043736953	0.036542147	0	0	0.106758561	0	0.088600976	0	0.019193055	0.044206822	0	0	0.30989955	0	0.098716145	0	0.110478208	0.041476164	0	0	0
GSM1855112	0.081086356	0.095857049	0.054210894	0.119571218	0	0.141240423	0.024949417	0.026141661	0.000729	0.028143743	0	0	0.01706566	0.011301144	0.025253262	0.210593167	0.053138244	0.030233463	0.076674081	0	0	0.003811217
GSM1855113	0.009361853	0.004828081	0.015835325	0.06534882	0	0.11310195	0	0.056802643	0	0	0	0.019139006	0.023722132	0	0	0.262557068	0.104585944	0.069244119	0.146191039	0.030099065	0.046931448	0.032251506
GSM1855114	0.049355178	0	0.011568699	0.331440861	0	0	0.095282686	0.024922602	0.001413077	0.042628085	0.00515444	0	0.001656734	0	0.116554304	0.190045429	0.065015471	0.014724671	0.038031574	0	0	0.012206189
GSM1855116	0.012306585	0.06059763	0.027657488	0	0	0.175414478	0	0.167974843	0.068895159	0	0	0.023219984	0.015062641	0.085937895	0.073095632	0.136765148	0	0.102143854	0.020522356	0	0.030406309	0
GSM1855117	0.070333882	0	0.050322098	0.222377752	0	0.015125047	0.037686104	0.108519694	0.013951539	0	0.011776131	0.043263705	0.003271362	0.073920445	0.155022782	0.127585902	0	0.034873212	0.031970348	0	0	0
GSM1855118	0	0.022279413	0.080983323	0.220151379	0	0	0.05443998	0.038250881	0	0	0.038916611	0.053438315	0.007361097	0.035869265	0.098226114	0.210030738	0	0.037209087	0.081157635	0	0	0.021686161
GSM1855119	0.050022703	0	0.034796331	0.143053855	0	0.165041666	0.013959049	0.054166876	0.003029359	0	0	0.016435242	0	0.042613826	0.028902431	0.220635803	0.122315288	0.017068532	0.087959038	0	0	0
GSM1855120	0.0235002	0.001600597	0.024082992	0.183496815	0	0.085004174	0.026170606	0.032726928	0	0.032433575	0.019056302	0	0	0.121043631	0.146159664	0.139189075	0	0.004614585	0.012173217	0.035498835	0	0.113248803
GSM1855121	0.03561578	0.058027521	0.0680964	0.162126614	0	0.088226109	0.070087925	0.039421579	0	0.007005545	0	0	0.065452303	0	0.040474942	0.240250783	0.013064255	0.01734341	0.088749995	0	0	0.006056839
GSM1855122	0.149536118	0	0.04088116	0.038645185	0	0.172526421	0.038521619	0.117029015	0.007863105	0	0.065562625	0	0.00630408	0.036063499	0.119687634	0.089541007	0.031760779	0.01094344	0.005956098	0.020056478	0.049121736	0
GSM1855123	0.103566602	0.001583865	0.011913847	0.10071025	0	0.121560927	0.012010207	0.073853314	0.01466595	0.060446517	0	0	0.001848125	0.031379579	0.143149093	0.140830275	0	0.0469913	0.13549015	0	0	0
GSM1855124	0.007958138	0	0.066938375	0.093694488	0	0.029374448	0.026736348	0.015761439	0.063463987	0	0.028283642	0	0	0.21049742	0.021524401	0.239213763	0.002310052	0.075677513	0.009611848	0.002978101	0	0.105976036
GSM1855125	0	0.045325409	0.044982464	0	0	0.084376038	0	0.033780954	0.008142679	0	0.008108824	0.022049824	0.006013985	0.125096547	0.006135222	0.215690341	0.133206429	0.137357299	0	0.062741072	0.037130416	0.029862496
GSM1855126	0.00879088	0	0.08883963	0.089736579	0	0.158987574	0	0.033456232	0.010161737	0	0	0.021313165	0.040788528	0.10947846	0.012336155	0.148063265	0.13486064	0.076404896	0.061735395	0	0	0.005046865
GSM1855127	0.094602224	0	0.015904973	0.014831577	0	0.101018613	0.015281142	0.091849725	0	0.010925664	0.023044473	0	0.027041352	0	0.029115245	0.21861259	0.012198772	0.106675524	0.190322287	0	0.016983573	0.031592267
GSM1855128	0	0.000854766	0.026245049	0.055217938	0	0.056858851	0.067836127	0.040241611	0.009252543	0.027905855	0.014808869	0.0044229	0	0.316757946	0.091666166	0.211399285	0	0	0.026377455	0	0.025553169	0.024601471
GSM1855129	0.079237583	0.002493375	0.081367276	0.148914866	0	0.092642341	0.098390365	0.041385901	0	0.016606798	0	0	0.013282201	0.010014126	0.10349728	0.200578487	0.009333957	0.027101109	0.075154337	0	0	0
GSM1855131	0.009758667	0.001695913	0.053446476	0.076940251	0	0.159859969	0.026847913	0.049552705	0	0	0.001531373	0.034839102	0.017467204	0.048402342	0.04412625	0.080442534	0.122688471	0.093554214	0.178846616	0	0	0
GSM1855132	0.037550707	0	0.011597519	0.150675061	0	0.132175737	0	0.021771775	0.001539556	0.008535815	0.024973627	0	0.007628026	0.056407862	0.088216883	0.165376382	0.038751	0.018005744	0.112289594	0.0224428	0.0060099	0.096052011
GSM1855133	0.090711432	0	0.025008382	0.147228108	0	0.104277929	0.005848812	0.06876619	0	0	0.048224197	0	0.015798425	0.008552639	0.046485445	0.21739735	0.064177359	0.029617084	0.090545429	0	0.0041461	0.033215119
GSM1855134	0.004138159	0.017872041	0.001082971	0.114674432	0	0.019141182	0	0.04123295	0	0	0.000475472	0.016361714	0.019421331	0.167768683	0.015541499	0.34323316	0.093094702	0.030121459	0.081507287	0	0	0.034332958
GSM1855135	0.033502128	0.038896593	0.024197324	0.129579521	0	0.061956472	0.024721169	0.036963713	0	0.022885813	0	0.0144809	0.013664563	0.064092633	0.12738831	0.201556183	0.037784277	0.004181142	0.143694137	0	0.020455122	0
GSM1855136	0.12899546	0	0.031621427	0.104231051	0	0.11267568	0.06427515	0.070332035	0	0	0	0	0.043052019	0.000935334	0.056308099	0.180184472	0.056295487	0.060625154	0.043107288	0	0.03565773	0.011703614
GSM1855137	0.033471829	0	0.103173158	0.170067995	0	0.056554799	0.006836994	0.083573673	0	0.038007751	0	0	0.042029216	0.036142918	0.119416355	0.223707831	0	0.061784098	0.020430169	0	0.004047624	0.000755591
GSM1855138	0.043810008	0.003299042	0.013083819	0.210364287	0	0	0.127461975	0	0	0.00934339	0.029253662	0	0	0.051044122	0.107593671	0.162461653	0.060956267	0.097449522	0.083667932	0	0	0.00021065
GSM1855140	0.05323443	0.001777002	0.003688532	0.039000225	0	0.07135727	0.006141887	0.02934491	0.020157943	0.012437222	0	0.018475178	0.071737526	0.092024697	0.010413236	0.283959415	0.107777252	0.070996081	0.091189262	0	0	0.016287933
GSM1855141	0.050529268	0	0.036381851	0.123759818	0	0.238027084	0.019005423	0	0	0	0.008731858	0.003918784	0.001800349	0	0.046260615	0.256819062	0.066078333	0.023858763	0.124828792	0	0	0
GSM1855142	0.009459837	0.010961283	0.022812391	0.151777857	0	0.087751312	0.082369089	0.084898615	0	0.038282184	0	0.008928039	0	0.030644279	0.138690078	0.21381567	0.046029724	0.019879289	0.053239916	0	0	0.000460437
GSM1855143	0.081810385	0.024039274	0	0.098879417	0	0.208331398	0.029233066	0.054018961	0.0322971	0.01647243	0.037634223	0	0.000791428	0.027022371	0.13716949	0.158054673	0.050970728	0.010252916	0.033022139	0	0	0
GSM1855144	0.015192329	0.005796886	0.021396591	0	0	0.035352293	0	0.088413861	0	0.031945465	0.008034591	0.005349758	0.184005562	0	0.001189505	0.241006717	0.034314588	0.134426355	0.103334399	0	0.080936466	0.009304635
GSM1855145	0.043944387	0	0.007624076	0.110094389	0	0.125136687	0	0.033373842	0	0.002869627	0	0.008202134	0.012514016	0.055680531	0.113407018	0.223989568	0.058612498	0.081053376	0.091982323	0	0	0.031515528
GSM1855146	0.053183946	0	0.026999246	0.231922688	0	0	0.001743436	0.105448324	0	0	0	0.034924087	0.027348244	0.017390188	0.059868783	0.278242418	0.017370239	0.066435467	0.007309473	0.03435317	0	0.037460291
GSM1855147	0.015668502	0	0.044832466	0.121127867	0	0.084438448	0.040354499	0.078549066	0	0.014423782	0	0.039928284	0.011942507	0.049784911	0.097510751	0.236008853	0.081678012	0.028436313	0.055315737	0	0	0
GSM1855149	0.043594297	0.009549164	0	0.216963382	0	0.110973315	0	0.058066769	0	0	0	0.007404907	0	0.02346199	0.06241485	0.193001683	0.108648185	0.034563517	0.118692549	0.00368946	0	0.008975932
GSM1855150	0.082118682	0	0.150658286	0.08231612	0	0.164459108	0.008054309	0.039606195	0	0	0	0.018304663	6.74E-05	0.123659462	0.064280498	0.201264488	0	0.005026981	0.060183848	0	0	0
GSM1855151	0.000160844	0.018071265	0.011798907	0.003106771	0	0.134185079	0	0.09222161	0	0	0.036937599	0.003564289	0	0.081366089	0.168967989	0.313565891	0	0.039751948	0.056088091	0	0.040213628	0
GSM1855152	0.062966856	0	0.050377412	0.095605924	0	0.131786807	0	0.017050982	0.011630765	0.013446785	0	0.014281104	0.015232703	0.0384839	0.107688683	0.249698211	0.130896073	0.003605534	0.055723855	0	0	0.001524408
GSM1855153	0.109572635	0	0.044974506	0.266104693	0	0.018714212	0	0.150519738	0.005195884	0	0.003881242	0.066326149	0	0.040850889	0.174093535	0.096705806	0	0.017516397	0	0	0.005544314	0
GSM1855156	0.022569503	0.013356633	0.009957627	0.20783677	0	0.100179513	0.075389594	0.083697143	0	0.051350584	0	0.003499355	0	0.080827892	0.13062832	0.173173157	0.040136038	0.003482132	0.00391574	0	0	0
GSM1855157	0.016661838	0.031505416	0.004971196	0.084640599	0	0.099647087	0.000228509	0.093995715	0	0	0	0.003573343	0.011702244	0.109882879	0.036154408	0.193542084	0.125813863	0.01795945	0.096304981	0.057529868	0	0.01588652
GSM1855158	0.121666263	0.02951541	0.039550788	0.098322828	0	0.121436191	0	0.088188848	0.059628385	0.045378097	0	0.01855104	0	0.005823852	0.010187577	0.116812213	0.070075442	0.090913416	0.081640471	0	0	0.00230918
GSM1855159	0.124280801	0	0.028815417	0.061582496	0	0.240111509	0	0.015218691	0.03612969	0.01487906	0	0.014613358	0.055190878	0.021011965	0.030390354	0.107692456	0.047479659	0.09304863	0.109437134	0	0.000117904	0
GSM1855160	0.084671328	0	0.065090447	0.100749919	0	0.068989567	0.038232725	0.050109829	0	0.017892291	0	0.02860808	0	0.121918762	0.070556676	0.157146197	0.035097052	0.064326072	0.080632776	0	0	0.015978278
GSM1855161	0.223717657	0	0	0.251637074	0	0	0.101971201	0.050380774	0.004755631	0.035449836	0	0.018929111	0	0.063438046	0.104317734	0.085995729	0	0.011772303	0.046786833	0	0.000848069	0
GSM1855162	0.036838892	0.030325795	0.021381975	0.080497618	0	0.208305655	0	0.039812003	0	0.017305786	0	0.014639698	0.01036427	0	0.067872719	0.237254755	0.068169556	0.053767365	0.072873107	0.013915421	0.022606337	0.004069047
GSM1855163	0.05192565	0	0.012008645	0.1783178	0	0.106864283	0.012622118	0.008199072	0.012639887	0	0.041985721	0.006929479	0.031860918	0.057210644	0.098591416	0.20553609	0.053857767	0.004802979	0.104206519	0	0.012441014	0
GSM1855164	0.007310454	0	0.021807965	0.124115384	0	0.132585053	0.027158176	0.005594912	0	0	0.016273194	0.02831567	0.006494842	0.200830325	0.088670588	0.127890494	0.059146861	0.051743623	0	0.098027082	0	0.004035377
GSM1855165	0.013807815	0	0.069020225	0.164986525	0	0.079795064	0.024758897	0.018434959	0	0	0.02324393	0.008004173	0.024580884	0	0.012571741	0.210588599	0.082526112	0.033294027	0.137536671	0	0.088526129	0.008324249
GSM1855166	0.023564346	0	0.006482091	0.288632724	0	0.022096769	0.127247407	0.065481785	0	0	0	0.037026212	0.010071161	0	0.107865058	0.198877103	0.005592815	0.044807863	0.052411393	0	0.004899421	0.004943851
GSM1855168	0.065972373	0.00924395	0.020682563	0.13815346	0	0.180050318	0	0.060560726	0.00641001	0.03204487	0	0.004079491	0	0.038333655	0.106929678	0.182331968	0.043785749	0	0.111104282	0	0.000316906	0
GSM1855169	0.005734821	0.06806239	0.009825002	0.161238505	0	0.212439917	0	0.031696937	0	0	0.002941853	0.025156168	0.017502175	0.028133737	0.028519354	0.149612271	0	0.062613639	0.176638791	0	0.013903861	0.005980579
GSM1855170	0.036567597	7.91E-05	0.16064682	0.096076463	0	0.066601487	0	0.039369146	0.007468164	0	0.002018173	0.006535188	0.002465697	0.065966214	0.015166974	0.23150799	0.091605192	0.07381853	0.065211915	0	0	0.038895365
GSM1855171	0.050752781	0	0.077844763	0.12837542	0	0.075640456	0.006060902	0.079633645	0	0	0.020229544	0.009201704	0.013710706	0.18075668	0.151819151	0.134882062	0	0.005666689	0	0.039052543	0	0.026372953
GSM1855172	0.039564831	0	0.011583908	0.143116131	0	0.180921591	0.017933803	0.046438053	0.016659745	0.052360038	0	0.005727303	0	0	0.084045436	0.1963715	0.012482094	0.049736087	0.131747379	0	0	0.0113121
GSM1855173	0.047540834	0	0.123407567	0	0	0.121908829	0	0.100312957	0.052636568	0	0.134459331	0	0	0.15059836	0	0.12649322	0	0.098996751	0	0.029115431	0.014530154	0
GSM1855174	0.023696533	0.049411054	0.047056846	0.053925413	0	0.065540304	0	0.112767311	0.00319011	0.034825546	0.011159231	0	0.005073419	0.108290081	0.094001881	0.223801875	0	0.056530947	0.098952605	0	0	0.011776846
GSM1855175	0.049463107	0.014797227	0.021352423	0.225330405	0	0.039223839	0.111078009	0.039468797	0	0.011319203	0	0.005850231	0.015731578	0.01863291	0.113133179	0.145388711	0.074857765	0.051221713	0.061021001	0	0	0.002129903
GSM1855176	0.030821468	0	0.015890456	0.294362605	0	0	0.078785853	0.033117186	0	0.043945907	0	0.035206606	0.019775472	0.036100738	0.11892117	0.164236511	0.009191957	0.048102415	0.061015943	0	0.004649385	0.005876327
GSM1855177	0.227458501	0.039841712	0.046147489	0.180096551	0	0.022020343	0.018557443	0.066963859	0.012275275	0.063046081	0	0	0	0.134080595	0.07777801	0.064428576	0.012487789	0.017975858	0.016841918	0	0	0
GSM1855178	0.025148034	0	0.040938176	0.276710657	0	0.014747677	0	0.089099616	0.005602657	0	0	0.100268599	0	0.084009653	0.094532144	0.154288831	0	0.040848303	0.050249114	0	0	0.023556539
GSM1855179	0	0.067312034	0.114758032	0.177377546	0	0.013314855	0.104686279	0.021437747	0	0	0.016105581	0.001836557	0	0.071837721	0.062169603	0.22095576	0	0.015857281	0.084731673	0	0	0.027619332
GSM1855180	0.031978868	0.034838007	0.02328593	0.086395039	0	0.180949162	0.031157101	0.005589749	0.002380949	0.044323347	0	0	0.015112689	0	0.017716934	0.176016112	0.056636703	0.149015583	0.097145152	0	0.026114953	0.021343723
GSM1855181	0.077491657	0.018175018	0.225367769	0.092202514	0	0.101144195	0	0.020748431	0	0.053774456	0.011277334	0	0	0.068141297	0	0.132678915	0	0.08103768	0.055084465	0.025432743	0.000342291	0.037101237
GSM1855182	0.062134738	0.024184892	0.02977062	0.017334593	0	0.144769796	0.008843197	0.065017829	0.004348644	0	0.000324732	0	0.111428381	0.016749112	0	0.158948289	0.124841355	0.076761635	0.1193263	0	0.030116319	0.005099569
GSM1855183	0.033638466	0	0.068588343	0.268034514	0	0	0.074492538	0.031115846	0.00047013	0.030495817	0	0	0	0.030525462	0.188483811	0.192594846	0.025026875	0.004866482	0.041866878	0	0	0.009799993
GSM1855184	0.028434626	0.02941013	0.057347087	0.215477642	0	0.05775246	0.013229433	0.034576356	0.012485912	0	0.014525197	0	0.045833886	0.007283009	0.077346861	0.192794796	0.045068718	0.082631738	0.073051079	0	0.001553753	0.011197315
GSM1855185	0.022408286	0	0.035177519	0.197284284	0	0.104523519	0.088078044	0.000360873	0	0	0.058748234	0	0.010537983	0.103752282	0.09328598	0.206309952	0.029823949	0.004272492	0.020183512	0.002374914	0	0.022878176
GSM1855187	0.066293464	0	0.092875043	0.17191353	0	0.104392713	0	0.117773649	0	0	0	0.016093524	0.08292199	0	0.018863127	0.167975132	0.060426999	0.070592668	0	0	0.029878161	0
GSM1855188	0.054588627	0	0.019116862	0.080568323	0	0.143721592	0.018611305	0	0.003972882	0	0.023190407	0	0.055931664	0.075553033	0.036341066	0.220503821	0.153698202	0.036804645	0.077397572	0	0	0
GSM1855189	0.067246535	0	0.151665743	0.150637932	0	0.117125165	0.031393406	0.048514561	0	0	0.007051308	0.001335042	0.0133963	0.002947046	0.058886781	0.194561847	0.053734579	0	0.082653347	0	0	0.018850407
GSM1855190	0.049876241	0	0.002504644	0.103955409	0	0.105746845	0	0.064399913	0.026519783	0	0	0	0.037985173	0.055917139	0.045478782	0.215598987	0.07224597	0.095268506	0.02375729	0.025868061	0.067192871	0.007684386
GSM1855192	0.039732976	0	0.026862624	0.092712638	0	0.062355836	0.014165526	0.00959737	0.000722656	0	0.03003626	0	0.018407993	0.144052605	0.061208044	0.305926997	0.06595745	0.054458459	0.058469471	0	0	0.015333095
GSM1855193	0.013926142	0	0.004120655	0.036275652	0	0.106713387	0.070047146	0.061993261	0.019388062	0	0	0.006813058	0.090395992	0.063064753	0	0.235423793	0.097065067	0.11625373	0.070082414	0	0.008436889	0
GSM1855195	0.067633476	0	0.041476159	0.087277629	0	0.102418047	0	0.03406222	0.006056281	0	0	0.028844374	0.009404599	0.172145572	0.005080673	0.305832534	0.006253665	0.045947761	0.014494576	0.056208043	0.000392926	0.016471464
GSM1855196	0	0	0.005684229	0.056049933	0	0.183549597	0	0.004081078	0	0	0.068242553	0	0.02373768	0.070167427	0.032587315	0.214947882	0.1496651	0.079615554	0.04106571	0.003776727	0.040066038	0.026763178
GSM1855198	0.039021277	0	0.078195118	0.195891466	0	0.023300815	0.020297269	0.055323678	0	0.027892634	0.000297146	0	0.024406721	0.160706624	0.128573599	0.180040317	0.017234121	0.003630644	0	0.034443064	0.006845942	0.003899565
GSM1855199	0.008508163	0	0.03937943	0.076242804	0	0.036442901	0.00559205	0.040340854	0.025969538	0	0.059399848	0.022982818	0.017088661	0.171646025	0.092864144	0.363207556	0	0	0	0.007991136	0	0.032344072
GSM1855200	0.107263009	0	0.269246801	0.139492531	0	0	0.05212273	0.034253259	0.002273086	0	0.019770166	0	0	0.054533654	0.051547027	0.146389271	0.020733756	0.053116063	0.001645081	0	0	0.047613567
GSM1855202	0.127981075	0	0.148545276	0.14437999	0	0.029509227	0	0.05750705	0.029659018	0.0080809	0	0.017194795	0	0.097436075	0.042267063	0.149675344	0.104708296	0	0.020357477	0	0	0.022698415
GSM1855203	0.027092022	0	0.034357172	0.188826027	0	0.005626057	0.06022835	0.013435851	0	0	0.01679597	0.019905863	0.102672907	0.053531032	0.086646662	0.234401939	0.02811721	0.057371532	0.070991407	0	0	0
GSM1855204	0.020833501	0	0.056997321	0.07243182	0	0.116440996	0	0	0.013135351	0.002603264	0	0.019491971	0	0.192104381	0.026629629	0.214599633	0	0.097192799	0.167539335	0	0	0
GSM1855206	0.094685409	0	0.045477113	0.335946514	0	0	0.095811805	0.025504946	0	0	0	0.063930873	0.002712971	0.039502386	0.099509206	0.12259267	0	0	0.04766501	0	0	0.026661097
GSM1855207	0	0	0.017635135	0.30542909	0	0	0.116506637	0	0	0.041885237	0	0	0	0.063888621	0.131017698	0.294446582	0	0.007492193	0	0.004610373	0.000990159	0.016098275
GSM1855208	0.047528153	0	0.096821234	0.205583688	0	0.029575843	0.074630161	0.046739143	0.002310105	0.033422179	0	0.018085703	0	0.073882051	0.139475847	0.156405802	0.060285045	0.007116269	0.008138776	0	0	0
GSM1855209	0.009112285	0.066609075	0.0143609	0	0	0	0	0.13329866	0	0	0.046660194	0.003539476	0.116656991	0	0	0.376531967	0	0.044123796	0	0.11665604	0.038973613	0.033477001
GSM1855210	0.037960532	0.028047469	0.007205435	0.231199729	0	0.133872972	0.002855573	0.029635955	0.001796913	0	0.000509455	0.017924227	0.002602072	0.064510829	0.098385813	0.194593822	0.06837724	0.033729252	0.045803187	0	0	0.000989525
GSM1855211	0.072048063	0	0.123039759	0.199995293	0	0	0.04914797	0.091080932	0.011355192	0	0.019808912	0.024809184	0	0.094686995	0.050666076	0.15634437	0.038177662	0.045708331	0.012207934	0	0	0.010923327
GSM1855212	0.054867269	0.013321638	0	0.194134358	0	0.223639155	0	0.100607208	0.025340835	0	0.01073964	0	0	0.068460456	0.115322597	0.148089193	0.003632567	0.034872633	0.006972451	0	0	0
GSM1855213	0	0.010301804	0.005385329	0.030340933	0	0.202954461	0	0.037790336	0	0	0	0.020318301	0.017757645	0.075527719	0.117142476	0.22171064	0.062653296	0.028712227	0.148429722	0	0	0.020975112
GSM1855214	0.032617819	0.097061663	0.083147588	0.117836685	0	0.068166047	0.035800543	0.030357006	0	0	0	0.019930443	0.029588084	0.0129095	0	0.150026674	0	0.115588423	0.206485891	0	0	0.000483635
GSM1855215	0	0.10861303	0.042074982	0.137825799	0	0.100381328	0.01348936	0.063851489	0	0.012293426	0	0	0.019966505	0	0.092322469	0.128675778	0.210183421	0	0.043691836	0	0.009890961	0.016739615
GSM1855217	0.189011095	0	0.045997475	0.05732785	0	0.179576845	0.004843753	0.049456863	0	0	0.014830892	0	0	0	0.033608516	0.190335026	0.030276501	0.035729196	0.151397878	0	0	0.017608109
GSM1855218	0.026048471	0.053196576	0.074114602	0.103239456	0	0.125050163	0.036016886	0.034161365	0	0	0	2.38E-06	0.04830012	0.044849107	0.003561123	0.169068259	0.092239417	0.054813255	0.133339685	0	0	0.001999136
GSM1855219	0.089620524	0	0.023644329	0.166385237	0	0.063112622	0	0.039081673	0	0.012745809	0	0.003255013	0.050838627	0.077245565	0.050784043	0.254168171	0.077553091	0	0	0.090909365	0.000308021	0.000347911
GSM1855220	0.020535546	0	0.052819994	0.217532619	0	0	0.006186048	0.074485735	0.006337847	0	0.078101702	0.035373496	0	0.128542447	0.025706573	0.147800877	0	0.092507675	0	0.070508205	0	0.043561235
GSM1855221	0.025262205	0.041306402	0.090030184	0.188240459	0	0.154127007	0.026669658	0.006180857	0	0	0.007519652	0	0.020372839	0	0.092302831	0.229267177	0.074173624	0	0.013740777	0	0	0.030806328
GSM1855222	0.040567143	0.121437178	0.051822744	0.149755836	0	0.097400847	0.029731302	0.060516262	0	0.077018365	0	0.013555494	0	0.052402659	0.141030982	0.11477648	0	0.008910526	0.03087631	0	0	0.010197873
GSM1855223	0.06429909	0.015948534	0.014224849	0.118745919	0	0.177719735	0.006923689	0.036605358	0	0.055912932	0	0	0	0.069491601	0.079350011	0.249907161	0.041638127	0	0.058191119	0	0	0.011041875
GSM1855224	0.018301901	0.0171369	0.015055678	0.072734466	0	0	0	0.091099096	0.005613154	0.029745363	0	0.027457026	0.001826827	0.181076369	0.070441707	0.330106463	0.071553589	0	0	0.053371899	0	0.014479563
GSM1855225	0.032281036	0	0.029048606	0.267784346	0	0.028800143	0.056814903	0.096506529	0	0.075340253	0	0.018766373	0	0.055131931	0.070271229	0.191343606	0.019256411	0.036894555	0	0.002185892	0.01437781	0.005196379
GSM1855226	0.025566943	0.033452238	0.087712734	0.072511406	0	0.242979502	0	0.057695454	0	0	0.014891311	0	0	0.029886891	0.035565321	0.159409552	0.113122871	0.023247992	0.056330088	0	0.006878268	0.040749428
GSM1855228	0.019389775	0	0.005550185	0.103809937	0	0.051261531	0.046773696	0.038475604	0	0	0.015122651	0.009688528	0.022149241	0.056078862	0.097501638	0.251768201	0.138276997	0	0.115263946	0.006769259	0.016105815	0.006014135
GSM1855229	0.155060526	0.013665409	0.113911897	0.157951707	0	0.090494617	0.043347678	0.071953686	0.004896523	0.004792969	0	0	0	0.054444147	0.006412592	0.185540452	0.012095876	0.053903797	0.031528125	0	0	0
GSM1855230	0.046336723	0	0.029348601	0.150425635	0	0.048225651	0.01477748	0.097244737	0.023744298	0	0	0.071236791	0.02096661	0.03280367	0.130929144	0.158630246	0	0.065333993	0.109996423	0	0	0
GSM1855231	0	0.027264922	0.216284946	0.144105457	0	0.030912554	0	0.043070955	0.043366238	0	0	0.031414564	0	0.14629391	0.052891056	0.141590981	0	0.030841301	0.013489685	0	0.00170154	0.07677189
GSM1855232	0.017859834	0	0.005864933	0.205366168	0	0.008416091	0.061454087	0.043872779	0.017051528	0.012265888	0.012811113	0	0.023457639	0.225491177	0.108006514	0.183309686	0.017930263	0.014248991	0	0.03314411	0	0.009449199
GSM1855234	0.019995779	0	0.055047894	0.115143518	0	0	0.060716484	0.082839719	0	0	0.025378631	0.045461081	0.001170033	0.156757965	0.078161085	0.165150746	0	0.030954477	0.073371173	0	0.046060107	0.043791306
GSM1855235	0.081944835	0	0.049400005	0.061558142	0	0.123724956	0	0.109374607	0.009030397	0.017819233	0	0	0	0.174798501	0.141457902	0.161745002	0.050683883	0	0.018462536	0	0	0
GSM1855236	0.011087722	0.064850384	0.012606786	0.209269715	0	0.064946518	0.055493566	0.016472983	0	0.002130053	0	0.016794547	0	0.054616936	0.153961763	0.213104408	0.044567376	0	0.078710296	0	0	0.001386948
GSM1855237	0.000119271	0.020827455	0.105176864	0.191512277	0	0	0.000816656	0.064983109	0.010875659	0	0.044176723	0.015524314	0.002752536	0.101467525	0.080014157	0.292296269	0	0.033489625	0	0.010805438	0	0.025162123
GSM1855238	0.049870159	0	0.133062109	0.220635952	0	0	0.025170416	0.058907627	0.007085765	0	0	0.039509906	0	0.059734669	0.064950914	0.179004823	0.053552536	0.001067133	0.053999765	0	0.007313141	0.046135085
